# Supplementary material for: cyclo-Tris[μ-5-(2-pyrid­yl)pyrazol-1-ido-κ3 N 1,N 5:N 2]tris­ilver(I)
Source: Acta Crystallogr Sect E Struct Rep Online. 2009 Oct 10;65(Pt 11):m1335. doi: 10.1107/S1600536809040082 (PMC2971284; doi:10.1107/S1600536809040082)
Supplement: Supplementary file 1 [file e-65-m1335-sup1.cif]

##############################################################################
###                                                                        ###
###        Electronic paper (Acta Crystallographica Section E)             ###
###                                                                        ###
##############################################################################
#                                                                            #
# This CIF contains the data in a paper accepted for publication in Acta     #
# Crystallographica Section E. It conforms to the requirements of Notes      #
# for Authors for Section E, and has been peer reviewed under the auspices   #
# of the IUCr Commission on Journals.                                        #
#                                                                            #
# Full details of the Crystallographic Information File format               #
# are given in the paper "The Crystallographic Information File (CIF):       #
# a New Standard Archive File for Crystallography" by S. R. Hall, F. H.      #
# Allen and I. D. Brown [Acta Cryst. (1991), A47, 655-685].                  #
#                                                                            #
# The current version of the core CIF dictionary is obtainable from          #
# ftp://ftp.iucr.org/pub/cif_core.dic. The current version number is 2.4.    #
#                                                                            #
# Software is freely available for graphical display of the structure(s) in  #
# this CIF.  For information consult the CIF home page http://www.iucr.org/  #
# cif/home.html                                                              #
#                                                                            #
# This file may be used for bona fide research purposes within the           #
# scientific community so long as proper attribution is given to the journal # 
# article from which it was obtained.                                        #
#                                                                            #
##############################################################################
                                             
data_I
_audit_creation_method     SHELXL-97
_chemical_name_systematic
;
<i>cyclo</i>-Tris[\m-5-(2-pyridyl)pyrazol-1-ido-
\k^3^<i>N</i>^1^,<i>N</i>^5^:<i>N</i>^2^]trisilver(I)
;
_chemical_name_common     ?
_chemical_formula_moiety     'C24 H18 Ag3 N9'
_chemical_formula_sum     'C24 H18 Ag3 N9'
_chemical_formula_iupac     '[Ag3 (C8 H6 N3)3]'
_chemical_formula_weight     756.07
_chemical_melting_point     ?
_symmetry_cell_setting     Monoclinic
_symmetry_space_group_name_H-M     'P 21/c'
_symmetry_space_group_name_Hall     '-P 2ybc'
loop_
    _symmetry_equiv_pos_as_xyz
    'x, y, z'
    '-x, y+1/2, -z+1/2'
    '-x, -y, -z'
    'x, -y-1/2, z-1/2'
_cell_length_a     11.597(9)
_cell_length_b     8.555(6)
_cell_length_c     25.52(2)
_cell_angle_alpha     90.00
_cell_angle_beta     103.018(9)
_cell_angle_gamma     90.00
_cell_volume     2467(3)
_cell_formula_units_Z     4
_cell_measurement_reflns_used     843
_cell_measurement_theta_min     2.89
_cell_measurement_theta_max     20.34
_cell_measurement_temperature     294(2)
_exptl_crystal_description     block
_exptl_crystal_colour     colorless
_exptl_crystal_size_max     0.10
_exptl_crystal_size_mid     0.10
_exptl_crystal_size_min     0.08
_exptl_crystal_density_diffrn     2.036
_exptl_crystal_density_meas     ?
_exptl_crystal_density_method     'not measured'
_exptl_crystal_F_000     1464
_exptl_absorpt_coefficient_mu     2.391
_exptl_absorpt_correction_type     'multi-scan'
_exptl_absorpt_process_details     '(SADABS; Bruker, 2001)'
_exptl_absorpt_correction_T_min     0.7960
_exptl_absorpt_correction_T_max     0.8318
_exptl_special_details
;
;
_diffrn_ambient_temperature     294(2)
_diffrn_radiation_type     MoK\a
_diffrn_radiation_wavelength     0.71073
_diffrn_radiation_source     'fine-focus sealed tube'
_diffrn_radiation_monochromator     graphite
_diffrn_measurement_device_type     'Bruker SMART CCD'
_diffrn_measurement_method     '\f and \w'
_diffrn_detector_area_resol_mean     ?
_diffrn_reflns_number     12411
_diffrn_reflns_av_R_equivalents     0.0407
_diffrn_reflns_av_sigmaI/netI     0.0449
_diffrn_reflns_theta_min     1.64
_diffrn_reflns_theta_max     24.99
_diffrn_reflns_theta_full     24.99
_diffrn_measured_fraction_theta_max     0.989
_diffrn_measured_fraction_theta_full     0.989
_diffrn_reflns_limit_h_min     -13
_diffrn_reflns_limit_h_max     13
_diffrn_reflns_limit_k_min     -9
_diffrn_reflns_limit_k_max     10
_diffrn_reflns_limit_l_min     -30
_diffrn_reflns_limit_l_max     27
_diffrn_standards_number     0
_diffrn_standards_interval_count     0
_diffrn_standards_interval_time     0
_diffrn_standards_decay_%     0
_refine_special_details
;
Refinement of <i>F</i>^2^ against ALL reflections. The weighted <i>R</i>-factor
<i>wR</i> and goodness of fit <i>S</i> are based on <i>F</i>^2^, conventional
<i>R</i>-factors <i>R</i> are based on <i>F</i>, with <i>F</i> set to zero for
negative <i>F</i>^2^. The threshold expression of <i>F</i>^2^ >
\s(<i>F</i>^2^) is used only for calculating <i>R</i>-factors(gt) <i>etc</i>.
and is not relevant to the choice of reflections for refinement.
<i>R</i>-factors based on <i>F</i>^2^ are statistically about twice as large
as those based on <i>F</i>, and <i>R</i>- factors based on ALL data will be
even larger.
;
_reflns_number_total     4294
_reflns_number_gt     2947
_reflns_threshold_expression     I>2\s(I)
_refine_ls_structure_factor_coef     Fsqd
_refine_ls_matrix_type     full
_refine_ls_R_factor_all     0.0594
_refine_ls_R_factor_gt     0.0328
_refine_ls_wR_factor_gt     0.0565
_refine_ls_wR_factor_ref     0.0640
_refine_ls_goodness_of_fit_ref     1.003
_refine_ls_restrained_S_all     1.003
_refine_ls_number_reflns     4294
_refine_ls_number_parameters     325
_refine_ls_number_restraints     0
_refine_ls_hydrogen_treatment     noref
_refine_ls_weighting_scheme     calc
_refine_ls_weighting_details
                   'calc w=1/[\s^2^(Fo^2^)+(0.02P)^2^] where P=(Fo^2^+2Fc^2^)/3'
_atom_sites_solution_hydrogens     geom
_atom_sites_solution_primary     direct
_atom_sites_solution_secondary     difmap
_refine_ls_shift/su_max     0.005
_refine_ls_shift/su_mean     0.001
_refine_diff_density_max     0.409
_refine_diff_density_min     -0.411
_refine_ls_extinction_method     none
_refine_ls_extinction_coef     ?
loop_
    _atom_type_symbol
    _atom_type_description
    _atom_type_scat_dispersion_real
    _atom_type_scat_dispersion_imag
    _atom_type_scat_source
    'C' 'C' 0.0033 0.0016
                         'International Tables Vol C Tables 4.2.6.8 and 6.1.1.4'
    'H' 'H' 0.0000 0.0000
                         'International Tables Vol C Tables 4.2.6.8 and 6.1.1.4'
    'N' 'N' 0.0061 0.0033
                         'International Tables Vol C Tables 4.2.6.8 and 6.1.1.4'
    'Ag' 'Ag' -0.8971 1.1015
                         'International Tables Vol C Tables 4.2.6.8 and 6.1.1.4'
_computing_data_collection     'SMART (Bruker, 2002)'
_computing_cell_refinement     'SAINT-Plus (Bruker, 2003)'
_computing_data_reduction     'SAINT-Plus (Bruker, 2003)'
_computing_structure_solution     'SHELXTL (Sheldrick, 2008)'
_computing_structure_refinement     'SHELXL97 (Sheldrick, 2008)'
_computing_molecular_graphics     'SHELXTL (Sheldrick, 2008)'
_computing_publication_material     'SHELXTL (Sheldrick, 2008)'
loop_
    _atom_site_type_symbol
    _atom_site_label
    _atom_site_fract_x
    _atom_site_fract_y
    _atom_site_fract_z
    _atom_site_U_iso_or_equiv
    _atom_site_adp_type
    _atom_site_calc_flag
    _atom_site_refinement_flags
    _atom_site_occupancy
    _atom_site_disorder_assembly
    _atom_site_disorder_group
    Ag Ag1 0.22973(3) 0.98307(4) 0.144566(15) 0.06499(13) Uani d . 1 . .
    Ag Ag2 0.13700(3) 0.74112(4) 0.019289(14) 0.06424(13) Uani d . 1 . .
    C C1 0.4980(4) 1.0995(6) 0.2419(2) 0.0747(15) Uani d . 1 . .
    H H1 0.4483 1.1577 0.2584 0.090 Uiso calc R 1 . .
    C C2 0.6185(4) 1.1006(6) 0.26491(19) 0.0719(14) Uani d . 1 . .
    H H2 0.6490 1.1581 0.2959 0.086 Uiso calc R 1 . .
    C C3 0.6909(4) 1.0148(5) 0.24072(19) 0.0659(14) Uani d . 1 . .
    H H3 0.7720 1.0113 0.2553 0.079 Uiso calc R 1 . .
    C C4 0.6424(4) 0.9331(5) 0.19436(18) 0.0580(12) Uani d . 1 . .
    H H4 0.6911 0.8759 0.1771 0.070 Uiso calc R 1 . .
    C C5 0.5212(4) 0.9362(5) 0.17348(17) 0.0470(11) Uani d . 1 . .
    C C6 0.4645(4) 0.8456(5) 0.12563(17) 0.0504(11) Uani d . 1 . .
    C C7 0.5111(4) 0.7483(6) 0.09242(19) 0.0708(14) Uani d . 1 . .
    H H7 0.5904 0.7248 0.0949 0.085 Uiso calc R 1 . .
    C C8 0.4147(4) 0.6935(6) 0.0548(2) 0.0727(15) Uani d . 1 . .
    H H8 0.4187 0.6258 0.0268 0.087 Uiso calc R 1 . .
    C C9 0.1397(4) 0.4507(6) -0.0809(2) 0.0657(13) Uani d . 1 . .
    H H9 0.2208 0.4457 -0.0667 0.079 Uiso calc R 1 . .
    C C10 0.0916(5) 0.3499(6) -0.1224(2) 0.0731(14) Uani d . 1 . .
    H H10 0.1390 0.2807 -0.1362 0.088 Uiso calc R 1 . .
    C C11 -0.0290(5) 0.3556(6) -0.14265(19) 0.0741(15) Uani d . 1 . .
    H H11 -0.0648 0.2889 -0.1703 0.089 Uiso calc R 1 . .
    C C12 -0.0958(4) 0.4609(5) -0.12148(18) 0.0635(13) Uani d . 1 . .
    H H12 -0.1774 0.4655 -0.1344 0.076 Uiso calc R 1 . .
    C C13 -0.0391(4) 0.5615(5) -0.08009(16) 0.0476(11) Uani d . 1 . .
    C C14 -0.1064(4) 0.6755(5) -0.05658(16) 0.0484(11) Uani d . 1 . .
    C C15 -0.2255(4) 0.7133(6) -0.06914(19) 0.0658(14) Uani d . 1 . .
    H H15 -0.2846 0.6698 -0.0959 0.079 Uiso calc R 1 . .
    C C16 -0.2375(4) 0.8301(6) -0.03316(19) 0.0653(14) Uani d . 1 . .
    H H16 -0.3081 0.8796 -0.0318 0.078 Uiso calc R 1 . .
    N N1 0.4493(3) 1.0192(4) 0.19734(15) 0.0632(11) Uani d . 1 . .
    N N2 0.3451(3) 0.8464(4) 0.10893(14) 0.0544(10) Uani d . 1 . .
    N N3 0.3148(3) 0.7521(4) 0.06469(15) 0.0619(10) Uani d . 1 . .
    N N4 0.0777(3) 0.5539(4) -0.05982(14) 0.0555(10) Uani d . 1 . .
    N N5 -0.0503(3) 0.7659(4) -0.01505(14) 0.0518(9) Uani d . 1 . .
    N N6 -0.1319(3) 0.8612(4) -0.00053(14) 0.0552(10) Uani d . 1 . .
    Ag Ag3 -0.08697(3) 1.00054(4) 0.069660(14) 0.06312(13) Uani d . 1 . .
    N N7 -0.2477(3) 1.1562(4) 0.10333(16) 0.0636(11) Uani d . 1 . .
    N N8 -0.0152(3) 1.0984(4) 0.14786(13) 0.0522(9) Uani d . 1 . .
    C C17 -0.3626(5) 1.1848(6) 0.0800(2) 0.0807(16) Uani d . 1 . .
    H H17 -0.3968 1.1320 0.0484 0.097 Uiso calc R 1 . .
    C C21 -0.1995(4) 1.2328(5) 0.1486(2) 0.0568(12) Uani d . 1 . .
    C C22 -0.0746(4) 1.1992(5) 0.17237(18) 0.0531(12) Uani d . 1 . .
    N N9 0.0977(3) 1.0881(4) 0.17771(14) 0.0565(10) Uani d . 1 . .
    C C18 -0.4303(5) 1.2879(8) 0.1008(3) 0.101(2) Uani d . 1 . .
    H H18 -0.5090 1.3046 0.0836 0.122 Uiso calc R 1 . .
    C C20 -0.2641(5) 1.3382(6) 0.1718(2) 0.0766(15) Uani d . 1 . .
    H H20 -0.2292 1.3894 0.2035 0.092 Uiso calc R 1 . .
    C C23 0.0005(4) 1.2554(5) 0.21894(19) 0.0638(13) Uani d . 1 . .
    H H23 -0.0174 1.3265 0.2435 0.077 Uiso calc R 1 . .
    C C24 0.1063(4) 1.1833(6) 0.22055(19) 0.0667(13) Uani d . 1 . .
    H H24 0.1745 1.1978 0.2474 0.080 Uiso calc R 1 . .
    C C19 -0.3813(6) 1.3662(7) 0.1470(3) 0.099(2) Uani d . 1 . .
    H H19 -0.4260 1.4372 0.1617 0.118 Uiso calc R 1 . .
loop_
    _atom_site_aniso_label
    _atom_site_aniso_U_11
    _atom_site_aniso_U_22
    _atom_site_aniso_U_33
    _atom_site_aniso_U_12
    _atom_site_aniso_U_13
    _atom_site_aniso_U_23
    Ag1 0.0523(2) 0.0727(3) 0.0678(3) 0.01114(19) 0.00901(18) -0.0029(2)
    Ag2 0.0542(2) 0.0702(3) 0.0589(2) -0.00637(19) -0.00713(17) 0.0037(2)
    C1 0.076(4) 0.073(4) 0.075(4) 0.002(3) 0.016(3) -0.020(3)
    C2 0.072(4) 0.073(4) 0.060(3) -0.002(3) -0.009(3) -0.011(3)
    C3 0.051(3) 0.066(3) 0.069(4) 0.001(3) -0.010(3) 0.000(3)
    C4 0.052(3) 0.059(3) 0.059(3) 0.005(2) 0.005(2) 0.003(3)
    C5 0.043(3) 0.046(3) 0.049(3) 0.004(2) 0.004(2) 0.006(2)
    C6 0.046(3) 0.052(3) 0.049(3) 0.009(2) 0.001(2) 0.002(2)
    C7 0.052(3) 0.085(4) 0.072(3) 0.018(3) 0.007(3) -0.017(3)
    C8 0.068(3) 0.076(4) 0.069(4) 0.014(3) 0.005(3) -0.019(3)
    C9 0.064(3) 0.065(4) 0.071(4) -0.001(3) 0.022(3) 0.005(3)
    C10 0.094(4) 0.058(4) 0.075(4) 0.004(3) 0.035(3) -0.001(3)
    C11 0.094(4) 0.068(4) 0.060(4) -0.012(3) 0.017(3) -0.016(3)
    C12 0.067(3) 0.070(4) 0.051(3) -0.008(3) 0.007(3) -0.009(3)
    C13 0.053(3) 0.052(3) 0.038(3) -0.007(2) 0.010(2) 0.003(2)
    C14 0.047(3) 0.055(3) 0.037(3) -0.007(2) -0.003(2) 0.005(2)
    C15 0.053(3) 0.079(4) 0.059(3) -0.003(3) -0.001(2) -0.007(3)
    C16 0.052(3) 0.072(4) 0.066(4) 0.005(3) 0.001(3) 0.004(3)
    N1 0.052(2) 0.071(3) 0.060(3) 0.006(2) 0.000(2) -0.011(2)
    N2 0.046(2) 0.056(2) 0.057(2) 0.0048(18) 0.0026(18) -0.007(2)
    N3 0.059(2) 0.062(3) 0.059(3) 0.008(2) 0.002(2) -0.007(2)
    N4 0.054(2) 0.056(3) 0.056(2) 0.0006(19) 0.012(2) -0.001(2)
    N5 0.052(2) 0.052(2) 0.048(2) -0.002(2) 0.0045(18) -0.0009(19)
    N6 0.053(2) 0.059(3) 0.049(2) 0.003(2) 0.0016(19) -0.0032(19)
    Ag3 0.0699(3) 0.0608(3) 0.0563(2) -0.00182(19) 0.00949(19) -0.00739(19)
    N7 0.055(3) 0.067(3) 0.071(3) 0.008(2) 0.018(2) 0.006(2)
    N8 0.048(2) 0.055(2) 0.052(2) 0.0061(18) 0.0074(19) -0.0068(19)
    C17 0.066(4) 0.082(4) 0.093(4) 0.004(3) 0.014(3) 0.010(3)
    C21 0.061(3) 0.049(3) 0.069(3) 0.001(2) 0.034(3) 0.009(3)
    C22 0.061(3) 0.049(3) 0.055(3) 0.001(2) 0.025(3) 0.003(2)
    N9 0.054(2) 0.059(2) 0.055(2) 0.0018(19) 0.009(2) -0.007(2)
    C18 0.061(4) 0.106(5) 0.144(7) 0.024(4) 0.039(4) 0.022(5)
    C20 0.090(4) 0.066(4) 0.082(4) 0.016(3) 0.038(3) 0.007(3)
    C23 0.081(3) 0.058(3) 0.058(3) 0.006(3) 0.026(3) -0.003(3)
    C24 0.074(4) 0.067(3) 0.055(3) -0.009(3) 0.006(3) -0.007(3)
    C19 0.092(5) 0.093(5) 0.125(6) 0.033(4) 0.053(4) 0.016(4)
_geom_special_details
;
All e.s.d.'s (except the e.s.d. in the dihedral angle between two l.s. planes)
are estimated using the full covariance matrix. The cell e.s.d.'s are taken
into account individually in the estimation of e.s.d.'s in distances, angles
and torsion angles; correlations between e.s.d.'s in cell parameters are only
used when they are defined by crystal symmetry. An approximate (isotropic)
treatment of cell e.s.d.'s is used for estimating e.s.d.'s involving l.s.
planes.
;
loop_
    _geom_bond_atom_site_label_1
    _geom_bond_atom_site_label_2
    _geom_bond_site_symmetry_2
    _geom_bond_distance
    _geom_bond_publ_flag
    Ag1 N9 . 2.110(4) ?
    Ag1 N2 . 2.129(4) ?
    Ag1 N1 . 2.617(4) ?
    Ag2 N3 . 2.127(4) ?
    Ag2 N5 . 2.162(4) ?
    Ag2 N4 . 2.547(4) ?
    Ag2 Ag3 3_575 3.1274(17) ?
    C1 N1 . 1.340(5) ?
    C1 C2 . 1.389(6) ?
    C1 H1 . 0.9300 ?
    C2 C3 . 1.363(6) ?
    C2 H2 . 0.9300 ?
    C3 C4 . 1.380(6) ?
    C3 H3 . 0.9300 ?
    C4 C5 . 1.387(5) ?
    C4 H4 . 0.9300 ?
    C5 N1 . 1.341(5) ?
    C5 C6 . 1.470(5) ?
    C6 N2 . 1.354(5) ?
    C6 C7 . 1.382(6) ?
    C7 C8 . 1.381(6) ?
    C7 H7 . 0.9300 ?
    C8 N3 . 1.338(5) ?
    C8 H8 . 0.9300 ?
    C9 N4 . 1.326(5) ?
    C9 C10 . 1.383(6) ?
    C9 H9 . 0.9300 ?
    C10 C11 . 1.378(6) ?
    C10 H10 . 0.9300 ?
    C11 C12 . 1.376(6) ?
    C11 H11 . 0.9300 ?
    C12 C13 . 1.406(6) ?
    C12 H12 . 0.9300 ?
    C13 N4 . 1.338(5) ?
    C13 C14 . 1.460(6) ?
    C14 N5 . 1.354(5) ?
    C14 C15 . 1.384(6) ?
    C15 C16 . 1.385(6) ?
    C15 H15 . 0.9300 ?
    C16 N6 . 1.343(5) ?
    C16 H16 . 0.9300 ?
    N2 N3 . 1.368(4) ?
    N5 N6 . 1.361(4) ?
    N6 Ag3 . 2.117(4) ?
    Ag3 N8 . 2.151(4) ?
    Ag3 N7 . 2.590(4) ?
    Ag3 Ag2 3_575 3.1274(17) ?
    N7 C21 . 1.337(5) ?
    N7 C17 . 1.354(6) ?
    N8 C22 . 1.343(5) ?
    N8 N9 . 1.362(4) ?
    C17 C18 . 1.365(7) ?
    C17 H17 . 0.9300 ?
    C21 C20 . 1.387(6) ?
    C21 C22 . 1.467(6) ?
    C22 C23 . 1.391(6) ?
    N9 C24 . 1.349(5) ?
    C18 C19 . 1.365(8) ?
    C18 H18 . 0.9300 ?
    C20 C19 . 1.385(7) ?
    C20 H20 . 0.9300 ?
    C23 C24 . 1.365(6) ?
    C23 H23 . 0.9300 ?
    C24 H24 . 0.9300 ?
    C19 H19 . 0.9300 ?
loop_
    _geom_angle_atom_site_label_1
    _geom_angle_atom_site_label_2
    _geom_angle_atom_site_label_3
    _geom_angle_site_symmetry_1
    _geom_angle_site_symmetry_3
    _geom_angle
    _geom_angle_publ_flag
    N9 Ag1 N2 . . 171.09(14) ?
    N9 Ag1 N1 . . 116.95(14) ?
    N2 Ag1 N1 . . 69.66(13) ?
    N3 Ag2 N5 . . 168.08(14) ?
    N3 Ag2 N4 . . 120.99(13) ?
    N5 Ag2 N4 . . 70.93(13) ?
    N3 Ag2 Ag3 . 3_575 111.26(10) ?
    N5 Ag2 Ag3 . 3_575 68.36(9) ?
    N4 Ag2 Ag3 . 3_575 84.05(10) ?
    N1 C1 C2 . . 123.6(5) ?
    N1 C1 H1 . . 118.2 ?
    C2 C1 H1 . . 118.2 ?
    C3 C2 C1 . . 118.0(4) ?
    C3 C2 H2 . . 121.0 ?
    C1 C2 H2 . . 121.0 ?
    C2 C3 C4 . . 119.1(4) ?
    C2 C3 H3 . . 120.4 ?
    C4 C3 H3 . . 120.4 ?
    C3 C4 C5 . . 120.1(4) ?
    C3 C4 H4 . . 119.9 ?
    C5 C4 H4 . . 119.9 ?
    N1 C5 C4 . . 121.0(4) ?
    N1 C5 C6 . . 116.7(4) ?
    C4 C5 C6 . . 122.3(4) ?
    N2 C6 C7 . . 108.9(4) ?
    N2 C6 C5 . . 119.5(4) ?
    C7 C6 C5 . . 131.5(4) ?
    C8 C7 C6 . . 105.3(4) ?
    C8 C7 H7 . . 127.4 ?
    C6 C7 H7 . . 127.4 ?
    N3 C8 C7 . . 110.0(4) ?
    N3 C8 H8 . . 125.0 ?
    C7 C8 H8 . . 125.0 ?
    N4 C9 C10 . . 124.3(5) ?
    N4 C9 H9 . . 117.8 ?
    C10 C9 H9 . . 117.8 ?
    C9 C10 C11 . . 117.8(5) ?
    C9 C10 H10 . . 121.1 ?
    C11 C10 H10 . . 121.1 ?
    C12 C11 C10 . . 119.3(5) ?
    C12 C11 H11 . . 120.3 ?
    C10 C11 H11 . . 120.3 ?
    C11 C12 C13 . . 119.1(5) ?
    C11 C12 H12 . . 120.5 ?
    C13 C12 H12 . . 120.5 ?
    N4 C13 C12 . . 121.5(4) ?
    N4 C13 C14 . . 117.5(4) ?
    C12 C13 C14 . . 121.0(4) ?
    N5 C14 C15 . . 109.0(4) ?
    N5 C14 C13 . . 119.8(4) ?
    C15 C14 C13 . . 131.2(4) ?
    C14 C15 C16 . . 105.0(4) ?
    C14 C15 H15 . . 127.5 ?
    C16 C15 H15 . . 127.5 ?
    N6 C16 C15 . . 109.9(4) ?
    N6 C16 H16 . . 125.1 ?
    C15 C16 H16 . . 125.1 ?
    C5 N1 C1 . . 118.1(4) ?
    C5 N1 Ag1 . . 109.6(3) ?
    C1 N1 Ag1 . . 132.3(3) ?
    C6 N2 N3 . . 108.1(3) ?
    C6 N2 Ag1 . . 124.4(3) ?
    N3 N2 Ag1 . . 127.4(3) ?
    C8 N3 N2 . . 107.7(4) ?
    C8 N3 Ag2 . . 130.9(3) ?
    N2 N3 Ag2 . . 120.9(3) ?
    C9 N4 C13 . . 118.0(4) ?
    C9 N4 Ag2 . . 131.7(3) ?
    C13 N4 Ag2 . . 110.2(3) ?
    C14 N5 N6 . . 108.3(3) ?
    C14 N5 Ag2 . . 121.5(3) ?
    N6 N5 Ag2 . . 130.1(3) ?
    C16 N6 N5 . . 107.8(4) ?
    C16 N6 Ag3 . . 130.7(3) ?
    N5 N6 Ag3 . . 120.9(3) ?
    N6 Ag3 N8 . . 166.96(13) ?
    N6 Ag3 N7 . . 120.80(14) ?
    N8 Ag3 N7 . . 69.45(14) ?
    N6 Ag3 Ag2 . 3_575 79.27(11) ?
    N8 Ag3 Ag2 . 3_575 111.59(10) ?
    N7 Ag3 Ag2 . 3_575 81.24(9) ?
    C21 N7 C17 . . 118.1(4) ?
    C21 N7 Ag3 . . 110.3(3) ?
    C17 N7 Ag3 . . 131.1(4) ?
    C22 N8 N9 . . 108.1(4) ?
    C22 N8 Ag3 . . 123.4(3) ?
    N9 N8 Ag3 . . 128.0(3) ?
    C18 C17 N7 . . 122.7(5) ?
    C18 C17 H17 . . 118.6 ?
    N7 C17 H17 . . 118.6 ?
    N7 C21 C20 . . 121.7(5) ?
    N7 C21 C22 . . 116.3(4) ?
    C20 C21 C22 . . 122.0(5) ?
    N8 C22 C23 . . 109.4(4) ?
    N8 C22 C21 . . 119.7(4) ?
    C23 C22 C21 . . 130.9(4) ?
    C24 N9 N8 . . 107.5(3) ?
    C24 N9 Ag1 . . 130.9(3) ?
    N8 N9 Ag1 . . 119.8(3) ?
    C17 C18 C19 . . 119.3(6) ?
    C17 C18 H18 . . 120.3 ?
    C19 C18 H18 . . 120.4 ?
    C21 C20 C19 . . 119.2(5) ?
    C21 C20 H20 . . 120.4 ?
    C19 C20 H20 . . 120.4 ?
    C24 C23 C22 . . 104.8(4) ?
    C24 C23 H23 . . 127.6 ?
    C22 C23 H23 . . 127.6 ?
    N9 C24 C23 . . 110.3(4) ?
    N9 C24 H24 . . 124.9 ?
    C23 C24 H24 . . 124.9 ?
    C18 C19 C20 . . 119.0(6) ?
    C18 C19 H19 . . 120.5 ?
    C20 C19 H19 . . 120.5 ?
data_global
_journal_date_recd_electronic     2009-09-22
_journal_date_accepted     2009-10-01
_journal_name_full     'Acta Crystallographica, Section E'
_journal_year     2009
_journal_volume     65
_journal_issue     11
_journal_page_first     m1335
_journal_page_last     m1335
_journal_paper_category     QM
_journal_coeditor_code     IM2146
_publ_contact_author_name     'Professor Zhe An'
_publ_contact_author_address
;
School of Chemistry and Life Science,
Maoming University,
Maoming 525000,
People's Republic of China
;
_publ_contact_author_email     anz_md@163.com
_publ_contact_author_fax     '086 668 2923376'
_publ_contact_author_phone     '086 668 2923376'
_publ_section_title
;\
<i>cyclo</i>-Tris[\m-5-(2-pyridyl)pyrazol-1-ido-\k^3^<i>N</i>^1^,<i>N</i>^5^:\
<i>N</i>^2^]trisilver(I)
;
loop_
    _publ_author_name
    _publ_author_address
    'Zhe An'
;
School of Chemistry and Life Science,
Maoming University,
Maoming 525000,
People's Republic of China
;
    'Ru-Jin Zhou'
;
School of Chemistry and Life Science,
Maoming University,
Maoming 525000,
People's Republic of China
;
