# Supplementary material for: cyclo-Tris[μ-5-(2-pyrid­yl)pyrazol-1-ido-κ3 N 1,N 5:N 2]tris­ilver(I)
Source: Acta Crystallogr Sect E Struct Rep Online. 2009 Oct 10;65(Pt 11):m1335. doi: 10.1107/S1600536809040082 (PMC2971284; doi:10.1107/S1600536809040082)
Supplement: Supplementary file 2 [file e-65-m1335-Isup2.hkl]

# 
# h,k,l, Fc-squared, Fo-squared, sigma(Fo-squared) and status flag 
# 
data_I
_shelx_title ' M in P2(1)/c' 
_shelx_refln_list_code          4 
_shelx_F_calc_maximum      509.46 
_exptl_crystal_F_000      1464.00 
_reflns_d_resolution_high  0.8410 
 
loop_ 
 _symmetry_equiv_pos_as_xyz 
 'x, y, z' 
 '-x, y+1/2, -z+1/2' 
 '-x, -y, -z' 
 'x, -y-1/2, z-1/2' 
 
_cell_length_a    11.5970 
_cell_length_b     8.5551 
_cell_length_c    25.5192 
_cell_angle_alpha  90.000 
_cell_angle_beta  103.018 
_cell_angle_gamma  90.000 
 
_shelx_F_squared_multiplier     1.000 
 
loop_ 
 _refln_index_h 
 _refln_index_k 
 _refln_index_l 
 _refln_F_squared_calc 
 _refln_F_squared_meas 
 _refln_F_squared_sigma 
 _refln_observed_status 
   1   0   0   110834.55   111088.66   1976.00 o 
   2   0   0      146.89      117.54     25.68 o 
   3   0   0    29327.31    29789.71    560.47 o 
   4   0   0     8349.76     8493.49    195.18 o 
   5   0   0    15370.47    15729.42    335.49 o 
   6   0   0    19396.89    19162.21    408.56 o 
   7   0   0     5494.59     5578.13    168.81 o 
   8   0   0     8769.04     8600.81    237.37 o 
   9   0   0     7642.15     7494.68    227.13 o 
  10   0   0      337.30      534.40    271.72 o 
  11   0   0     1973.44     2214.48    349.54 o 
  12   0   0       18.25      -12.76     75.16 o 
  13   0   0     1333.15     1414.38    173.70 o 
   1   1   0    40624.56    42912.45    550.99 o 
   2   1   0       17.84       19.65      6.71 o 
   3   1   0     3630.43     3674.18     68.48 o 
   4   1   0     2707.23     2643.26     73.03 o 
   5   1   0     8629.91     8615.53    260.16 o 
   6   1   0     2417.50     2291.79     66.45 o 
   7   1   0       59.19       40.17     21.13 o 
   8   1   0     1625.26     1762.68     70.21 o 
   9   1   0     1896.31     1936.49    136.57 o 
  10   1   0      968.52     1085.07     77.97 o 
  11   1   0       69.90       53.15     45.40 o 
  12   1   0      317.98      328.13     92.47 o 
  13   1   0      405.15      554.24     88.86 o 
   1   2   0     1929.56     2011.65    107.69 o 
   2   2   0      788.92      845.58     29.22 o 
   3   2   0     1752.04     1706.98     51.82 o 
   4   2   0    14741.98    13934.04    208.20 o 
   5   2   0      168.12      149.72     38.12 o 
   6   2   0    29859.60    28936.93    465.01 o 
   7   2   0    29320.77    29810.72    487.67 o 
   8   2   0     1325.96     1437.06     95.12 o 
   9   2   0     1858.33     1792.86    100.36 o 
  10   2   0     1115.53     1105.88     81.77 o 
  11   2   0      897.71      847.33     77.27 o 
  12   2   0      902.42      863.25    138.57 o 
  13   2   0      785.67      852.44    336.96 o 
   1   3   0     5702.23     5946.98    226.39 o 
   2   3   0    10315.33    10515.39    163.91 o 
   3   3   0     9033.20     8736.18    142.76 o 
   4   3   0      574.81      631.33     63.73 o 
   5   3   0    14194.06    13875.82    250.77 o 
   6   3   0    13489.38    13674.47    256.58 o 
   7   3   0        7.86      -10.55     24.72 o 
   8   3   0     1710.47     1806.47     97.08 o 
   9   3   0     1343.88     1401.30    101.77 o 
  10   3   0      290.21      279.10     53.79 o 
  11   3   0       21.28        3.39     40.09 o 
  12   3   0       60.87      153.98     56.28 o 
   0   4   0    82568.80    85442.24   2893.02 o 
   1   4   0    27947.27    27993.41    491.13 o 
   2   4   0     2706.81     2714.85     82.76 o 
   3   4   0    13530.61    13465.92    212.43 o 
   4   4   0     1467.27     1426.42     78.67 o 
   5   4   0     3374.83     3454.14    100.95 o 
   6   4   0     5021.44     4758.80    128.69 o 
   7   4   0      428.81      466.23     51.28 o 
   8   4   0      238.51      207.37     43.64 o 
   9   4   0     1828.37     1949.28    158.13 o 
  10   4   0       96.67      128.71     48.21 o 
  11   4   0     1093.67     1244.28    142.71 o 
  12   4   0        6.65       41.54     62.90 o 
   1   5   0     8245.86     8149.57    251.81 o 
   2   5   0    15697.42    15757.36    274.33 o 
   3   5   0        0.98        4.10     23.57 o 
   4   5   0      740.48      832.34     56.23 o 
   5   5   0     2169.78     2216.70    115.66 o 
   6   5   0     1506.36     1689.10     84.13 o 
   7   5   0     1274.22     1233.08     79.11 o 
   8   5   0       22.41       28.43     35.88 o 
   9   5   0        5.85      -11.17     39.21 o 
  10   5   0     1446.25     1474.13    140.24 o 
  11   5   0       14.05        7.25     52.38 o 
   0   6   0     3135.38     3147.97    123.68 o 
   1   6   0      164.72      115.44     25.12 o 
   2   6   0     1107.69     1108.26     71.41 o 
   3   6   0      359.08      320.47     42.74 o 
   4   6   0     1372.07     1471.22     76.78 o 
   5   6   0      128.17      101.23     45.69 o 
   6   6   0     9282.38     9693.85    220.57 o 
   7   6   0     4121.75     4204.60    139.48 o 
   8   6   0      188.81      249.41     53.20 o 
   9   6   0      646.15      611.16     73.26 o 
  10   6   0       75.15       85.93     55.70 o 
   1   7   0        8.07       26.02     30.91 o 
   2   7   0      804.71      741.43     62.71 o 
   3   7   0     1264.71     1404.22     88.84 o 
   4   7   0       10.51      -10.62     29.34 o 
   5   7   0     2166.71     2443.46    335.31 o 
   6   7   0     1542.00     1712.71     97.50 o 
   7   7   0       16.61       37.90     43.66 o 
   8   7   0      644.85      644.90     76.51 o 
   9   7   0      334.06      366.41     70.72 o 
   0   8   0     5349.84     5812.77    406.40 o 
   1   8   0     1883.47     2060.68    241.33 o 
   2   8   0       73.58       -1.17     50.03 o 
   3   8   0      468.41      597.66     90.63 o 
   4   8   0      194.91      235.33     72.61 o 
   5   8   0      401.72      355.18    105.78 o 
   6   8   0      226.10      302.98    104.97 o 
   7   8   0        0.12      -60.65     60.65 o 
   8   8   0      170.87      168.22    160.88 o 
   1   9   0     1155.49     1223.00    163.80 o 
   2   9   0      386.91      541.34    191.80 o 
   3   9   0       65.59       18.65     86.94 o 
   4   9   0       62.39      148.21     94.28 o 
   5   9   0       24.29      108.10     92.98 o 
   6   9   0       14.82        5.86     93.41 o 
 -13   1   1      175.91      259.73     71.09 o 
 -12   1   1       17.92       22.62     51.63 o 
 -11   1   1       14.81        8.06     42.05 o 
 -10   1   1     2604.19     2624.27    110.08 o 
  -9   1   1     6316.58     6250.36    169.92 o 
  -8   1   1      379.76      400.51     44.26 o 
  -7   1   1    16008.30    15560.05    313.30 o 
  -6   1   1     5384.97     5295.55    108.75 o 
  -5   1   1      360.80      429.37     37.06 o 
  -4   1   1     8537.66     8774.02    140.43 o 
  -3   1   1    32426.31    32648.01    446.87 o 
  -2   1   1     2435.21     2487.51     46.37 o 
  -1   1   1    23016.58    25032.53    353.43 o 
   0   1   1    57376.84    63944.34    990.16 o 
   1   1   1       58.44      108.47     23.16 o 
   2   1   1     2729.53     2807.68     51.52 o 
   3   1   1    12465.53    12472.56    303.28 o 
   4   1   1    25182.70    26051.07    387.54 o 
   5   1   1    11031.96    10904.13    177.42 o 
   6   1   1    16594.51    15522.11    244.22 o 
   7   1   1     3505.21     3422.70    108.39 o 
   8   1   1     2015.97     1965.48     74.20 o 
   9   1   1      320.52      318.29     46.51 o 
  10   1   1     1092.06     1069.86     78.08 o 
  11   1   1      213.59       77.41     52.04 o 
  12   1   1     1294.30     1467.11    131.27 o 
  13   1   1      823.36      738.14    116.94 o 
 -13   2   1        0.23        4.64     66.55 o 
 -12   2   1      108.78       45.35     53.65 o 
 -11   2   1       87.94       18.04     42.47 o 
 -10   2   1      232.03      198.95     47.62 o 
  -9   2   1       17.03       46.68     40.01 o 
  -8   2   1      332.00      297.56     42.14 o 
  -7   2   1      474.96      593.19     50.93 o 
  -6   2   1      470.41      420.08     31.00 o 
  -5   2   1       27.59       38.17     13.20 o 
  -4   2   1      227.00      231.81     18.60 o 
  -3   2   1     1965.83     2047.48     46.59 o 
  -2   2   1     2297.75     2333.19     50.99 o 
  -1   2   1     5815.33     6181.43    121.91 o 
   0   2   1     1573.79     1603.63     38.63 o 
   1   2   1     4308.00     4493.11     81.44 o 
   2   2   1     4914.40     5118.08    100.28 o 
   3   2   1     1417.23     1485.31     61.20 o 
   4   2   1      990.66     1105.91     49.20 o 
   5   2   1     1260.76     1163.99     40.22 o 
   6   2   1      854.34     1006.29     58.12 o 
   7   2   1       76.03       76.30     33.85 o 
   8   2   1      805.30      866.33     91.98 o 
   9   2   1       83.49      120.22     36.87 o 
  10   2   1       35.00        1.58     37.43 o 
  11   2   1        1.61        8.62     42.16 o 
  12   2   1        0.45      -27.42     53.62 o 
  13   2   1        8.63       -1.05    126.56 o 
 -12   3   1       22.79       27.35     47.88 o 
 -11   3   1       65.43       10.21     43.91 o 
 -10   3   1     2977.29     2907.20    138.03 o 
  -9   3   1     3471.98     3659.36    127.15 o 
  -8   3   1       49.51       18.53     28.53 o 
  -7   3   1     3900.22     3790.13    121.80 o 
  -6   3   1     1911.98     1902.43     77.29 o 
  -5   3   1      418.27      414.96     47.84 o 
  -4   3   1     9847.91     9939.46    160.72 o 
  -3   3   1    30922.23    31256.71    463.79 o 
  -2   3   1      152.11      164.16     18.81 o 
  -1   3   1    19669.81    19952.61    282.24 o 
   0   3   1    30690.18    31427.47    468.45 o 
   1   3   1     2588.11     2752.76     61.53 o 
   2   3   1      166.02      204.87     55.65 o 
   3   3   1     5502.62     5433.06    117.38 o 
   4   3   1     5309.70     5082.36    116.55 o 
   5   3   1     7008.78     6806.61    149.89 o 
   6   3   1    23285.97    22888.14    387.26 o 
   7   3   1      829.76      897.71     62.49 o 
   8   3   1       78.74      107.07     36.81 o 
   9   3   1       42.75       49.90     37.74 o 
  10   3   1      288.57      311.31     56.43 o 
  11   3   1       11.31      -34.32     40.49 o 
  12   3   1     1090.24     1327.63    119.18 o 
 -12   4   1       96.43       -1.88     51.34 o 
 -11   4   1       89.77      100.98     47.90 o 
 -10   4   1      727.91      737.34     74.86 o 
  -9   4   1       55.77       17.10     36.07 o 
  -8   4   1      640.67      717.75     63.27 o 
  -7   4   1     1150.10     1106.70     70.59 o 
  -6   4   1      374.27      460.52     51.96 o 
  -5   4   1      262.82      264.31     36.22 o 
  -4   4   1     2820.61     2860.37     85.37 o 
  -3   4   1       91.58      112.13     18.93 o 
  -2   4   1     2975.24     2934.69     70.76 o 
  -1   4   1       15.73       12.37     15.09 o 
   0   4   1     1244.86     1248.81     51.80 o 
   1   4   1     1888.06     1879.56     55.62 o 
   2   4   1        6.07        2.22     12.50 o 
   3   4   1     1159.64     1196.25     87.86 o 
   4   4   1      466.66      520.65     42.68 o 
   5   4   1      455.22      486.21     45.92 o 
   6   4   1       69.81       51.18     28.20 o 
   7   4   1      918.81      937.88     74.58 o 
   8   4   1      905.70      898.45     72.85 o 
   9   4   1      387.26      364.27     59.28 o 
  10   4   1      349.05      374.82    107.90 o 
  11   4   1      116.31      153.22     53.68 o 
  12   4   1      197.27      280.09     74.52 o 
 -11   5   1       52.57       15.39     84.64 o 
 -10   5   1      800.47      918.13    107.71 o 
  -9   5   1     2113.99     2153.50    168.15 o 
  -8   5   1      116.75      112.66     40.13 o 
  -7   5   1     5470.84     5563.16    154.06 o 
  -6   5   1     2221.06     2302.98    108.23 o 
  -5   5   1        2.29       17.45     24.35 o 
  -4   5   1     1423.99     1406.37     68.38 o 
  -3   5   1     3472.89     3330.46    101.44 o 
  -2   5   1     1909.21     2028.46     64.27 o 
  -1   5   1     6446.53     6220.04    125.04 o 
   0   5   1     7591.54     7715.08    159.90 o 
   1   5   1      975.46      994.74     48.04 o 
   2   5   1      959.68      920.87     45.30 o 
   3   5   1     6049.44     5952.56    222.55 o 
   4   5   1     4331.40     4265.47    211.27 o 
   5   5   1     3018.66     2853.84     97.33 o 
   6   5   1     9184.69     9521.99    210.35 o 
   7   5   1     3992.29     3931.73    128.03 o 
   8   5   1       88.97       64.08     37.76 o 
   9   5   1      198.44      168.53     53.52 o 
  10   5   1      281.69      252.45     59.02 o 
  11   5   1      122.66      155.79     58.26 o 
 -10   6   1       91.51       80.01     56.28 o 
  -9   6   1      171.66      251.26     59.95 o 
  -8   6   1      545.11      570.04     64.55 o 
  -7   6   1       42.53      126.99     42.29 o 
  -6   6   1      950.40      987.10     80.96 o 
  -5   6   1       84.77       47.19     33.16 o 
  -4   6   1     1356.99     1217.05     70.64 o 
  -3   6   1      835.51      891.17     60.87 o 
  -2   6   1      175.30      168.80     33.80 o 
  -1   6   1       66.02       61.92     22.95 o 
   0   6   1      491.34      456.05     91.71 o 
   1   6   1      223.85      182.08     28.97 o 
   2   6   1      192.95      155.43     32.30 o 
   3   6   1     1279.50     1349.40     82.05 o 
   4   6   1      602.12      665.23     57.62 o 
   5   6   1     1015.46     1122.40     97.84 o 
   6   6   1      282.04      266.20     48.33 o 
   7   6   1      550.37      608.65    111.46 o 
   8   6   1       42.61        4.75     40.04 o 
   9   6   1       62.79       47.63     64.96 o 
  10   6   1      134.34       -6.94     49.40 o 
  -9   7   1      984.04     1023.40    123.66 o 
  -8   7   1        1.41       78.95     58.54 o 
  -7   7   1      106.78      130.29     49.66 o 
  -6   7   1      264.85      285.46     88.54 o 
  -5   7   1      118.29       98.76     45.64 o 
  -4   7   1     1905.18     2024.82    170.12 o 
  -3   7   1     3253.94     3487.01    172.06 o 
  -2   7   1      661.26      695.12     60.48 o 
  -1   7   1     4167.72     4237.12    204.12 o 
   0   7   1     7432.07     7762.62    248.42 o 
   1   7   1      455.60      526.29     77.87 o 
   2   7   1      128.88      106.56     38.56 o 
   3   7   1       13.28        4.98     34.64 o 
   4   7   1       69.96       83.76     40.90 o 
   5   7   1     1204.91     1216.55    174.40 o 
   6   7   1     2018.47     2065.97    116.48 o 
   7   7   1       93.23      115.14     53.74 o 
   8   7   1      170.49      203.45     62.64 o 
   9   7   1       77.01       74.34     64.66 o 
  -8   8   1       70.36       98.58    101.92 o 
  -7   8   1       91.33       53.74     89.01 o 
  -6   8   1        1.30       -6.73     57.92 o 
  -5   8   1      156.77      165.73     89.18 o 
  -4   8   1      386.42      327.68    118.04 o 
  -3   8   1       72.79       49.41     55.28 o 
  -2   8   1      572.29      482.63     81.75 o 
  -1   8   1      431.19      635.19    118.41 o 
   0   8   1      580.05      565.63    114.66 o 
   1   8   1      639.24      439.48    102.61 o 
   2   8   1        1.14      -17.19     42.34 o 
   3   8   1       41.43       37.50     42.72 o 
   4   8   1        3.24        3.02     54.96 o 
   5   8   1       36.92       81.94     80.63 o 
   6   8   1       63.44      198.46     76.00 o 
   7   8   1      229.90       84.76     76.08 o 
   8   8   1        0.08       -4.98     90.19 o 
  -6   9   1      424.48      499.36    128.79 o 
  -5   9   1       79.48       89.80     91.90 o 
  -4   9   1       92.59       65.40     95.36 o 
  -3   9   1       67.31       24.73    102.45 o 
  -2   9   1        1.23     -107.43    107.43 o 
  -1   9   1      605.55      486.58    172.15 o 
   0   9   1      601.77      911.32    205.43 o 
   1   9   1      804.11      707.65    130.25 o 
   2   9   1      465.57      510.73    116.90 o 
   3   9   1      503.03      571.72    102.34 o 
   4   9   1       71.42       73.54     88.51 o 
   5   9   1      312.40      274.70    112.45 o 
   6   9   1      788.83     1002.30    150.99 o 
  -2  10   1        3.17       11.79    154.59 o 
 -13   0   2      128.13      -51.10     79.93 o 
 -12   0   2     1517.82     1600.10    217.09 o 
 -11   0   2      573.41      562.14    107.22 o 
 -10   0   2     3805.62     2830.74    303.69 o 
  -9   0   2     3816.20     3889.63    150.48 o 
  -8   0   2       70.16       33.71     38.52 o 
  -7   0   2     2617.09     2569.01    106.30 o 
  -6   0   2      117.99       44.99     27.77 o 
  -5   0   2     8899.22     8727.73    243.68 o 
  -4   0   2   124692.72   121217.98   2178.04 o 
  -3   0   2   122953.54   123812.41   2873.76 o 
  -2   0   2       76.25      164.25     26.86 o 
  -1   0   2   129933.25   127136.34   2699.79 o 
   0   0   2    55285.66    58504.38   1051.60 o 
   1   0   2    26086.59    26832.51    489.99 o 
   2   0   2     1014.53      982.58     56.60 o 
   3   0   2     5326.53     5185.39    128.56 o 
   4   0   2     9275.54     9579.21    218.34 o 
   5   0   2    23381.12    23734.48    481.52 o 
   6   0   2     3684.32     3673.70    125.84 o 
   7   0   2     3997.34     4074.53    142.71 o 
   8   0   2     1973.61     1885.58    114.24 o 
   9   0   2     3758.16     4129.51    203.33 o 
  10   0   2    11046.02    11708.60    562.31 o 
  11   0   2      870.97      796.69    120.76 o 
  12   0   2      688.03      590.26    117.59 o 
 -13   1   2      311.47      256.69     69.81 o 
 -12   1   2       65.03      141.13     56.09 o 
 -11   1   2      159.19      196.38     58.66 o 
 -10   1   2     1118.63     1140.08     92.77 o 
  -9   1   2     1281.02     1360.43     77.22 o 
  -8   1   2      580.89      669.09     55.98 o 
  -7   1   2      766.81      766.35     61.04 o 
  -6   1   2    25371.58    25900.77    371.50 o 
  -5   1   2     7377.15     7343.77    143.64 o 
  -4   1   2        6.70        7.19     16.38 o 
  -3   1   2    17862.96    18078.51    251.06 o 
  -2   1   2     2841.60     2832.57     55.08 o 
  -1   1   2    18078.08    19636.77    286.27 o 
   0   1   2       81.33      100.54     12.32 o 
   1   1   2     1747.78     1758.09     78.47 o 
   2   1   2    12069.96    12068.11    190.12 o 
   3   1   2     2899.51     2899.09     59.82 o 
   4   1   2     6723.54     7018.48    147.99 o 
   5   1   2    26261.03    27200.28    385.06 o 
   6   1   2     3204.47     3024.15     79.20 o 
   7   1   2       10.85        1.56     18.88 o 
   8   1   2     1425.60     1500.23     78.46 o 
   9   1   2     1697.90     1821.53     92.12 o 
  10   1   2      338.23      383.23     55.22 o 
  11   1   2      399.64      245.66     58.81 o 
  12   1   2      366.34      305.09     69.13 o 
 -13   2   2       59.57       78.17     60.93 o 
 -12   2   2      109.43      176.24     58.43 o 
 -11   2   2     3480.45     3673.84    280.27 o 
 -10   2   2     7976.91     8487.39    231.24 o 
  -9   2   2      365.42      360.39     49.96 o 
  -8   2   2     6766.69     6623.31    162.23 o 
  -7   2   2     9371.03     9499.89    198.12 o 
  -6   2   2      229.11      228.14     30.38 o 
  -5   2   2     5441.22     5466.00    104.94 o 
  -4   2   2    11371.63    11195.54    173.56 o 
  -3   2   2    11599.87    11472.65    171.23 o 
  -2   2   2      650.70      656.69     25.12 o 
  -1   2   2    17799.05    18732.14    256.27 o 
   0   2   2    31046.03    33316.25    455.59 o 
   1   2   2      591.01      656.08     23.85 o 
   2   2   2    34987.46    35540.19    590.68 o 
   3   2   2   100584.89    99256.30   1405.00 o 
   4   2   2    28711.87    28189.69    437.33 o 
   5   2   2    11242.88    11239.99    210.21 o 
   6   2   2    24984.72    24486.84    358.77 o 
   7   2   2     4372.54     4385.76    123.94 o 
   8   2   2     1763.11     1875.82     88.89 o 
   9   2   2     2126.35     2215.84    102.31 o 
  10   2   2       46.77       62.60     36.80 o 
  11   2   2     3659.65     3575.56    156.68 o 
  12   2   2     1913.38     1845.22    132.03 o 
 -13   3   2      169.29       88.25     72.59 o 
 -12   3   2      465.48      455.12     70.38 o 
 -11   3   2        2.24       24.31     42.96 o 
 -10   3   2     1554.14     1648.85     97.99 o 
  -9   3   2     3531.65     3622.37    123.78 o 
  -8   3   2     1199.55     1108.45     72.31 o 
  -7   3   2     3890.64     3699.98    111.96 o 
  -6   3   2     7726.33     8035.40    172.82 o 
  -5   3   2     3351.39     3344.32     79.54 o 
  -4   3   2       57.87       97.17     16.70 o 
  -3   3   2      115.52      105.14     17.16 o 
  -2   3   2     1331.33     1346.66     44.55 o 
  -1   3   2     7517.43     7350.98    132.95 o 
   0   3   2      284.90      265.87     22.45 o 
   1   3   2    15896.69    16329.31    237.34 o 
   2   3   2    19797.77    20160.14    285.51 o 
   3   3   2     2929.09     2872.67     78.27 o 
   4   3   2     5645.38     5472.35    123.73 o 
   5   3   2    18463.78    18083.20    312.83 o 
   6   3   2     2201.89     2179.23     83.61 o 
   7   3   2      543.45      624.13     54.24 o 
   8   3   2     2349.92     2187.21    119.21 o 
   9   3   2      706.03      668.36     66.66 o 
  10   3   2     1273.22     1192.55     88.57 o 
  11   3   2        5.49       91.69     48.78 o 
  12   3   2      237.90      216.96     61.16 o 
 -12   4   2      709.31      649.92     95.68 o 
 -11   4   2      131.13      146.29     51.44 o 
 -10   4   2     1976.14     2136.88    142.66 o 
  -9   4   2     1562.56     1645.03     93.01 o 
  -8   4   2      925.35      970.06     70.64 o 
  -7   4   2       39.70       12.81     28.15 o 
  -6   4   2      702.14      759.70     56.29 o 
  -5   4   2     3579.20     3642.42    102.58 o 
  -4   4   2    38798.46    37334.30    576.26 o 
  -3   4   2    43824.79    43338.80    988.02 o 
  -2   4   2      402.85      454.33     49.23 o 
  -1   4   2    32951.57    32994.57    494.01 o 
   0   4   2    23683.62    23858.49    342.02 o 
   1   4   2     1278.60     1305.70     46.58 o 
   2   4   2     6882.10     6939.91    125.32 o 
   3   4   2     6608.79     6587.45    167.96 o 
   4   4   2     1353.10     1379.14     63.26 o 
   5   4   2    10359.15    10227.66    207.05 o 
   6   4   2     1023.20     1025.55     65.42 o 
   7   4   2     1625.92     1580.34     84.17 o 
   8   4   2      156.14      170.60     43.70 o 
   9   4   2     3072.57     3308.90    183.87 o 
  10   4   2     2624.90     2839.94    145.71 o 
  11   4   2       41.58       20.93     50.92 o 
  12   4   2      377.51      400.93     79.90 o 
 -11   5   2      343.88      219.55     60.50 o 
 -10   5   2      133.48       84.36     47.29 o 
  -9   5   2      258.55      210.06     51.97 o 
  -8   5   2      260.26      227.68     47.23 o 
  -7   5   2       68.74       45.62     31.13 o 
  -6   5   2     2528.90     2742.90    100.90 o 
  -5   5   2     3512.79     3435.62    105.26 o 
  -4   5   2      375.90      354.99     39.61 o 
  -3   5   2     8065.38     7971.46    263.56 o 
  -2   5   2    17291.64    16980.39    267.82 o 
  -1   5   2     3834.66     3781.86     90.49 o 
   0   5   2     3092.65     3174.87     81.24 o 
   1   5   2     3048.08     2946.74     78.27 o 
   2   5   2       15.11        1.42     19.81 o 
   3   5   2       84.98       94.02     27.23 o 
   4   5   2        7.31       47.40     33.16 o 
   5   5   2     2800.40     2929.36    100.01 o 
   6   5   2     5070.67     5126.87    142.61 o 
   7   5   2      527.68      574.61     59.97 o 
   8   5   2     1607.21     1455.79     90.74 o 
   9   5   2     1410.68     1347.00     92.30 o 
  10   5   2      158.72      172.40     54.89 o 
  11   5   2      355.56      273.70    116.41 o 
 -11   6   2      894.99      977.99    147.87 o 
 -10   6   2     1936.98     2155.42    138.97 o 
  -9   6   2      761.01      715.80     77.43 o 
  -8   6   2      529.74      681.24     91.98 o 
  -7   6   2     1060.95     1078.23     76.00 o 
  -6   6   2        2.09       25.48     32.26 o 
  -5   6   2      304.57      265.36     49.00 o 
  -4   6   2     2417.60     2612.60     95.48 o 
  -3   6   2     1876.28     1994.94     90.69 o 
  -2   6   2      174.14      154.27     32.14 o 
  -1   6   2       10.59        6.94     21.84 o 
   0   6   2      261.19      218.21     60.13 o 
   1   6   2      151.56      148.10     31.39 o 
   2   6   2     7299.31     7357.24    205.03 o 
   3   6   2    12167.47    12078.79    243.57 o 
   4   6   2     4678.29     4545.49    198.22 o 
   5   6   2      687.07      676.09     60.35 o 
   6   6   2     3133.60     3390.90    122.11 o 
   7   6   2     2981.01     3182.50    131.24 o 
   8   6   2       33.10       17.91     42.93 o 
   9   6   2      773.10      823.64     82.56 o 
  10   6   2       17.52       44.43     62.97 o 
  -9   7   2      828.88      780.64    115.15 o 
  -8   7   2       48.31        8.13     60.76 o 
  -7   7   2      694.90      732.22     86.00 o 
  -6   7   2      962.32      978.61    124.37 o 
  -5   7   2        8.43       32.88     49.74 o 
  -4   7   2      250.11      224.76     51.67 o 
  -3   7   2       28.80       45.53     33.61 o 
  -2   7   2      557.60      592.46     65.84 o 
  -1   7   2     1600.74     1665.39    113.70 o 
   0   7   2      327.35      214.21    191.02 o 
   1   7   2      890.83     1022.21     80.29 o 
   2   7   2     2990.25     3311.44    157.42 o 
   3   7   2       23.75       71.35     37.51 o 
   4   7   2     1004.55     1073.73     84.85 o 
   5   7   2     2364.76     2465.57    158.02 o 
   6   7   2      347.02      308.69     97.61 o 
   7   7   2       67.34        3.62     45.87 o 
   8   7   2       46.46       36.11     53.95 o 
   9   7   2        0.15        8.84     79.14 o 
  -8   8   2      105.60      256.30    205.95 o 
  -7   8   2       29.71       15.46     87.15 o 
  -6   8   2        0.10       25.57     84.61 o 
  -5   8   2     1017.65     1203.24    161.71 o 
  -4   8   2     3307.22     3688.37    235.98 o 
  -3   8   2     3067.16     3594.13    227.45 o 
  -2   8   2       60.12       -9.98     63.41 o 
  -1   8   2     1888.14     1998.19    182.13 o 
   0   8   2     1606.25     1536.48    165.34 o 
   1   8   2      507.93      507.76     84.59 o 
   2   8   2      746.06      898.42     82.70 o 
   3   8   2      124.67       87.30     47.64 o 
   4   8   2      274.37      180.38     53.76 o 
   5   8   2      916.58      865.96    101.93 o 
   6   8   2       18.14       33.33     53.59 o 
   7   8   2       11.05       11.64     56.88 o 
   8   8   2        5.05      -48.44     90.28 o 
  -6   9   2       52.68      174.05    215.12 o 
  -5   9   2      130.36      226.33    103.08 o 
  -4   9   2       24.83      321.39    104.46 o 
  -3   9   2      248.20      304.21    170.05 o 
  -2   9   2      447.76      469.81    184.73 o 
  -1   9   2       32.09       12.32    115.03 o 
   0   9   2      796.35      832.19    210.93 o 
   1   9   2      335.45      216.69    125.51 o 
   2   9   2       16.31       80.18    116.86 o 
   3   9   2        7.16      -18.30     65.34 o 
   4   9   2        7.05      -17.21     64.29 o 
   5   9   2      136.38       88.01    103.88 o 
  -2  10   2       16.38       -1.31    142.80 o 
  -1  10   2        5.77      135.99    152.50 o 
   0  10   2       66.96       81.23    140.71 o 
 -13   1   3     1110.93      998.18    190.05 o 
 -12   1   3      473.19      429.46     82.30 o 
 -11   1   3     1024.95     1091.40     82.94 o 
 -10   1   3     3067.30     3145.40    286.43 o 
  -9   1   3       39.91        6.52     29.02 o 
  -8   1   3      126.49      123.95     27.17 o 
  -7   1   3     5660.82     5634.72    156.92 o 
  -6   1   3     4329.05     3992.41    118.64 o 
  -5   1   3    12022.52    11148.87    247.99 o 
  -4   1   3    60760.88    58615.79    763.01 o 
  -3   1   3    18090.53    18428.02    255.37 o 
  -2   1   3     3370.21     3430.30     60.56 o 
  -1   1   3     3248.08     3268.46     72.33 o 
   0   1   3    30493.02    32584.21    463.52 o 
   1   1   3     1054.54     1177.15     29.46 o 
   2   1   3    62541.40    63260.77    891.10 o 
   3   1   3    58305.20    58528.82    759.64 o 
   4   1   3      442.33      553.36     30.79 o 
   5   1   3      813.44      682.42     56.69 o 
   6   1   3       74.53       53.83     18.88 o 
   7   1   3      385.82      401.92     38.05 o 
   8   1   3     2670.49     2775.87     99.50 o 
   9   1   3     8069.05     8449.15    201.25 o 
  10   1   3      179.41      204.90     46.31 o 
  11   1   3      715.57      625.86     79.62 o 
  12   1   3      545.22      390.88     71.23 o 
 -13   2   3       38.44       28.15     60.78 o 
 -12   2   3      284.58      197.30     57.51 o 
 -11   2   3       49.05       47.90     42.53 o 
 -10   2   3      612.30      717.95     68.57 o 
  -9   2   3      188.73      147.47     44.64 o 
  -8   2   3      147.19      105.05     32.63 o 
  -7   2   3      355.55      406.51     43.97 o 
  -6   2   3       82.80       66.84     18.88 o 
  -5   2   3       68.90       83.08     16.05 o 
  -4   2   3     1004.48     1039.51     37.05 o 
  -3   2   3     1811.01     1919.91     46.56 o 
  -2   2   3     8099.99     8913.22    135.55 o 
  -1   2   3       31.08       40.81     13.32 o 
   0   2   3     1421.89     1572.45     37.24 o 
   1   2   3     4884.05     4916.29    106.27 o 
   2   2   3      386.94      412.08     18.73 o 
   3   2   3      339.17      330.69     51.51 o 
   4   2   3      363.49      369.29     33.58 o 
   5   2   3      579.00      670.03     34.54 o 
   6   2   3       29.11        0.19     17.89 o 
   7   2   3      658.88      840.93    153.21 o 
   8   2   3       53.51       73.58     32.66 o 
   9   2   3       15.53       -9.88     32.36 o 
  10   2   3      136.32      115.44     43.64 o 
  11   2   3       23.76       39.77     43.14 o 
  12   2   3       59.06       43.30     59.17 o 
 -13   3   3      456.91      524.60    100.04 o 
 -12   3   3      148.96      132.38     52.18 o 
 -11   3   3     1372.30     1456.29     97.66 o 
 -10   3   3     3103.20     2923.02    217.50 o 
  -9   3   3      198.72      243.55     55.37 o 
  -8   3   3        0.45       44.91     31.31 o 
  -7   3   3     1398.28     1488.44     74.40 o 
  -6   3   3     4349.53     4339.21    126.19 o 
  -5   3   3     7275.01     7338.09    168.90 o 
  -4   3   3    42476.27    41165.92    555.52 o 
  -3   3   3    23861.89    24567.75    374.79 o 
  -2   3   3     2444.02     2460.48     57.53 o 
  -1   3   3     3389.01     3571.42     81.46 o 
   0   3   3     8187.02     8325.78    135.25 o 
   1   3   3       76.73       60.79     13.95 o 
   2   3   3    29020.94    28452.12    390.09 o 
   3   3   3    27408.72    27404.35    484.38 o 
   4   3   3      518.11      541.08     40.60 o 
   5   3   3     3151.07     3177.12    128.47 o 
   6   3   3      255.23      309.33     41.23 o 
   7   3   3      712.62      752.37     60.61 o 
   8   3   3     3153.89     3257.62    209.79 o 
   9   3   3     4461.04     4633.11    192.77 o 
  10   3   3      340.48      391.41     61.94 o 
  11   3   3      465.74      455.22     68.30 o 
  12   3   3      379.19      363.90     68.83 o 
 -12   4   3        0.46      -15.93     50.97 o 
 -11   4   3        2.56       10.67     44.13 o 
 -10   4   3      197.71      160.28     48.12 o 
  -9   4   3      350.64      340.47     52.02 o 
  -8   4   3       40.91       47.35     41.41 o 
  -7   4   3      607.19      490.32     72.99 o 
  -6   4   3      503.79      553.12     48.62 o 
  -5   4   3     2261.08     2282.66    103.97 o 
  -4   4   3      456.85      534.26     34.64 o 
  -3   4   3     2871.57     2852.51     71.37 o 
  -2   4   3      253.55      252.24     22.97 o 
  -1   4   3       15.98       20.20     13.72 o 
   0   4   3      978.16     1012.30     44.86 o 
   1   4   3      208.52      226.54     22.68 o 
   2   4   3       21.93       35.20     14.90 o 
   3   4   3     4835.92     5069.45    123.72 o 
   4   4   3     1019.47     1009.44     64.57 o 
   5   4   3       76.24       80.84     27.84 o 
   6   4   3     1698.41     1787.58     83.72 o 
   7   4   3        0.25       -0.84     28.79 o 
   8   4   3       67.57       70.63     38.61 o 
   9   4   3        4.19       14.78     39.19 o 
  10   4   3      350.41      368.88     61.42 o 
  11   4   3      251.47      149.36     56.31 o 
 -11   5   3      627.96      708.56     79.48 o 
 -10   5   3     2091.14     2122.35    189.23 o 
  -9   5   3       46.77       67.59     40.56 o 
  -8   5   3       42.16      -15.83     33.64 o 
  -7   5   3     1118.59     1322.93     78.18 o 
  -6   5   3     1219.95     1316.45     95.16 o 
  -5   5   3      892.25      909.00     59.08 o 
  -4   5   3     5664.29     5749.16    156.00 o 
  -3   5   3     3846.34     3793.17     92.50 o 
  -2   5   3      166.89      180.93     25.97 o 
  -1   5   3      649.14      833.87    106.64 o 
   0   5   3     3220.73     3176.03     87.37 o 
   1   5   3     1850.56     1842.14     62.19 o 
   2   5   3    19697.33    19398.34    381.10 o 
   3   5   3    21324.08    21164.10    362.88 o 
   4   5   3      462.41      537.34     50.29 o 
   5   5   3     1591.61     1681.04    107.71 o 
   6   5   3        2.08       11.10     29.33 o 
   7   5   3      445.29      502.68     58.46 o 
   8   5   3     1699.77     1478.37     91.43 o 
   9   5   3     1613.59     1696.03    129.36 o 
  10   5   3       15.04       74.05     49.26 o 
  11   5   3      540.61      551.76     79.10 o 
 -11   6   3       44.31      145.95    154.07 o 
 -10   6   3      190.64      272.55     71.89 o 
  -9   6   3      139.75      123.68     49.89 o 
  -8   6   3       99.60      141.33     43.70 o 
  -7   6   3      276.05      250.25     50.08 o 
  -6   6   3       48.27       55.70     34.10 o 
  -5   6   3      228.65      210.48     44.82 o 
  -4   6   3       91.14       69.94     27.81 o 
  -3   6   3      343.12      330.75     58.78 o 
  -2   6   3      267.71      228.69     55.69 o 
  -1   6   3     3036.17     3098.04    144.77 o 
   0   6   3       78.80       90.61     33.80 o 
   1   6   3      708.67      804.24    118.96 o 
   2   6   3     1257.90     1341.50     84.30 o 
   3   6   3      594.31      634.04     56.06 o 
   4   6   3     1598.50     1613.25     82.83 o 
   5   6   3        2.21       26.19     30.11 o 
   6   6   3     1515.40     1592.69    104.31 o 
   7   6   3        2.96       -7.24     37.10 o 
   8   6   3       46.23      -17.13     42.92 o 
   9   6   3       45.70       24.35     48.56 o 
  10   6   3       86.70      114.30     62.03 o 
  -9   7   3      100.05      127.03     76.00 o 
  -8   7   3      103.77       57.62     68.10 o 
  -7   7   3      564.24      514.82    172.81 o 
  -6   7   3      405.07      441.72     67.16 o 
  -5   7   3      983.29     1142.72    113.11 o 
  -4   7   3     5801.74     6093.41    222.34 o 
  -3   7   3     3432.34     3347.41    156.96 o 
  -2   7   3       23.54       -5.53     32.13 o 
  -1   7   3      621.30      588.04     76.77 o 
   0   7   3      470.24      517.49     65.24 o 
   1   7   3      929.66      964.18    133.76 o 
   2   7   3     3582.64     3533.02    133.80 o 
   3   7   3     1488.73     1658.00    100.62 o 
   4   7   3       81.76      104.07     45.04 o 
   5   7   3      154.03      158.21     61.19 o 
   6   7   3       24.20       17.51     46.52 o 
   7   7   3        7.19        6.42     47.66 o 
   8   7   3      159.65      237.73     66.29 o 
   9   7   3      855.03      893.50    114.87 o 
  -8   8   3      505.92      407.94    156.82 o 
  -7   8   3      100.10      112.72     91.45 o 
  -6   8   3      290.04      359.43     84.77 o 
  -5   8   3      305.34      511.87     94.36 o 
  -4   8   3       21.56       59.83     54.89 o 
  -3   8   3      514.69      625.24     85.95 o 
  -2   8   3      160.33      114.86     51.37 o 
  -1   8   3      118.85       68.66     57.79 o 
   0   8   3       90.98      166.50     58.35 o 
   1   8   3       66.67      153.84     49.08 o 
   2   8   3       16.05        2.43     41.62 o 
   3   8   3      394.66      449.89     68.29 o 
   4   8   3       75.43       34.46     48.40 o 
   5   8   3       91.04       72.68     59.92 o 
   6   8   3       68.27      108.74     59.09 o 
   7   8   3       65.79       90.77     58.56 o 
  -6   9   3       55.82      159.96    105.88 o 
  -5   9   3       92.66      192.69     93.09 o 
  -4   9   3      362.96      359.02    212.90 o 
  -3   9   3      239.36      366.05    175.29 o 
  -2   9   3       10.61       40.35    121.58 o 
  -1   9   3      239.08      349.02    155.38 o 
   0   9   3      118.97       50.31    117.39 o 
   1   9   3       23.24      143.59    128.39 o 
   2   9   3     1561.93     1614.86    256.78 o 
   3   9   3     1071.74     1067.75    152.76 o 
   4   9   3       16.64       69.17     81.75 o 
   5   9   3       70.88      -65.77    115.55 o 
  -2  10   3       19.60       50.83    138.35 o 
  -1  10   3       94.92      258.36    172.94 o 
   0  10   3        0.05       36.16    134.16 o 
   1  10   3      529.05      480.55    180.27 o 
 -13   0   4      982.92     1011.15    150.65 o 
 -12   0   4      823.25      778.45    131.57 o 
 -11   0   4        1.39       -2.45     62.94 o 
 -10   0   4      160.69      203.64     71.76 o 
  -9   0   4       72.27       35.27     52.41 o 
  -8   0   4    14900.43    12344.65   1745.74 o 
  -7   0   4    53366.73    52800.05   3263.79 o 
  -6   0   4     8954.97     7834.74    789.35 o 
  -5   0   4    46166.79    35523.19   3967.85 o 
  -4   0   4    73797.85    74183.00   2776.81 o 
  -3   0   4    26797.45    25429.97   1216.19 o 
  -2   0   4     2673.66     2911.69    141.23 o 
  -1   0   4      381.54      457.36     61.71 o 
   0   0   4    16009.71    16669.25    312.60 o 
   1   0   4     7091.54     7434.24    638.82 o 
   2   0   4    38496.01    39733.02    733.20 o 
   3   0   4      845.61      965.08     48.34 o 
   4   0   4    21831.19    22257.22    449.15 o 
   5   0   4     1037.41     1011.41     86.73 o 
   6   0   4    20355.55    19458.73    422.64 o 
   7   0   4     5313.36     4843.92    177.65 o 
   8   0   4     5047.61     5076.52    231.24 o 
   9   0   4     9820.18     9762.23    358.33 o 
  10   0   4     1984.66     2035.36    314.95 o 
  11   0   4      955.08      633.49    115.10 o 
  12   0   4      277.64      196.90     92.04 o 
 -13   1   4      195.78      184.19     70.41 o 
 -12   1   4      329.19      294.93     73.89 o 
 -11   1   4      150.45      212.12     49.78 o 
 -10   1   4      143.67      102.91     42.02 o 
  -9   1   4     1081.23     1072.68     70.85 o 
  -8   1   4      703.47      748.65     63.80 o 
  -7   1   4     6085.83     6117.03    129.98 o 
  -6   1   4    17704.69    17112.08    260.29 o 
  -5   1   4     5979.95     5867.12    144.74 o 
  -4   1   4     1234.72     1238.81     39.63 o 
  -3   1   4    10265.89    10510.87    156.93 o 
  -2   1   4     9337.69     9769.82    176.33 o 
  -1   1   4     2611.94     2718.18     53.56 o 
   0   1   4     9059.34     9532.81    147.32 o 
   1   1   4     2232.10     2270.63     44.56 o 
   2   1   4    17274.78    17769.13    270.76 o 
   3   1   4      119.09      112.72     31.20 o 
   4   1   4     9175.07     9234.67    171.40 o 
   5   1   4    22627.61    22831.63    333.61 o 
   6   1   4     2639.36     2664.04     99.43 o 
   7   1   4     1034.79     1061.25     60.98 o 
   8   1   4     3181.98     3314.54    149.49 o 
   9   1   4      977.51     1091.75     76.57 o 
  10   1   4      239.28      147.65     53.82 o 
  11   1   4      129.98      153.95     53.51 o 
  12   1   4      430.82      335.13     73.85 o 
 -13   2   4      431.05      446.62     80.80 o 
 -12   2   4      807.69      816.30     79.62 o 
 -11   2   4     4439.69     4810.39    183.52 o 
 -10   2   4      382.42      505.08     58.93 o 
  -9   2   4      334.71      322.70     46.84 o 
  -8   2   4      101.82       91.67     38.73 o 
  -7   2   4     5082.48     4891.62    128.44 o 
  -6   2   4     5241.45     5334.74    152.68 o 
  -5   2   4     3429.11     3560.62     79.11 o 
  -4   2   4      748.18      802.33     37.82 o 
  -3   2   4      238.83      234.09     21.75 o 
  -2   2   4    25143.30    25513.71    374.58 o 
  -1   2   4   228879.88   234483.38   2942.23 o 
   0   2   4    65125.26    66952.62    858.24 o 
   1   2   4     1614.01     1676.09     44.02 o 
   2   2   4    99077.72    98907.16   1666.40 o 
   3   2   4    51615.90    50817.48    734.81 o 
   4   2   4     6285.61     6074.51    110.92 o 
   5   2   4     1818.23     1829.84     92.25 o 
   6   2   4       85.60       71.78     26.90 o 
   7   2   4     7439.63     7309.51    171.81 o 
   8   2   4    16415.49    16516.00    316.42 o 
   9   2   4     3637.01     3323.00    124.69 o 
  10   2   4     2095.39     2155.18    162.48 o 
  11   2   4     1223.07     1163.29    104.13 o 
  12   2   4       67.15       76.21     59.05 o 
 -13   3   4      276.00      285.62    106.54 o 
 -12   3   4      191.15      173.07     59.11 o 
 -11   3   4      459.92      472.86     65.91 o 
 -10   3   4     1530.73     1531.33     93.66 o 
  -9   3   4     2281.05     2331.48    101.67 o 
  -8   3   4       28.21       59.74     29.78 o 
  -7   3   4      835.88      902.09     59.86 o 
  -6   3   4     5188.28     5066.36    127.83 o 
  -5   3   4     1902.63     1776.19     56.26 o 
  -4   3   4      657.75      653.36     33.85 o 
  -3   3   4     1334.91     1234.39     50.52 o 
  -2   3   4    11748.20    11421.71    175.93 o 
  -1   3   4     5542.55     5493.98    127.28 o 
   0   3   4    12382.71    12876.84    238.84 o 
   1   3   4    14809.20    13865.17    550.51 o 
   2   3   4     8794.58     8672.37    140.94 o 
   3   3   4      137.69      162.64     24.13 o 
   4   3   4     4699.20     4515.81    121.99 o 
   5   3   4     5838.43     5677.11    135.92 o 
   6   3   4      853.58      835.90     58.93 o 
   7   3   4      221.86      126.87     36.31 o 
   8   3   4      660.21      688.99     63.04 o 
   9   3   4     2100.10     2138.66    105.67 o 
  10   3   4      780.33      673.06     74.76 o 
  11   3   4      234.17      205.23     66.30 o 
  12   3   4      580.60      721.18     96.61 o 
 -12   4   4      300.58      279.42     64.77 o 
 -11   4   4      141.20       89.09     65.54 o 
 -10   4   4        6.27      -36.49     36.49 o 
  -9   4   4       75.04       56.01     37.85 o 
  -8   4   4     5216.71     5203.03    157.67 o 
  -7   4   4    16056.41    15523.38    295.17 o 
  -6   4   4     2011.45     1957.21     98.71 o 
  -5   4   4    15999.45    15794.73    281.98 o 
  -4   4   4    19307.51    18507.51    279.89 o 
  -3   4   4      724.57      698.06     40.71 o 
  -2   4   4      770.39      870.01     39.27 o 
  -1   4   4        1.10       11.57     17.95 o 
   0   4   4      191.18      167.57     21.12 o 
   1   4   4     9928.75     9748.19    175.78 o 
   2   4   4    10652.47    10741.38    175.31 o 
   3   4   4     2499.12     2671.08     82.77 o 
   4   4   4     2641.26     2398.98    111.84 o 
   5   4   4     1840.08     1876.79     77.85 o 
   6   4   4     9262.87     8842.23    197.26 o 
   7   4   4     2031.93     2052.03    105.48 o 
   8   4   4     2624.13     2632.98    128.56 o 
   9   4   4     2252.35     2205.59    110.34 o 
  10   4   4     1161.46     1189.74    110.36 o 
  11   4   4      108.81      133.72     56.68 o 
 -11   5   4        8.84      -33.08     56.36 o 
 -10   5   4       44.10       51.13     46.01 o 
  -9   5   4     1412.91     1518.49    107.26 o 
  -8   5   4      364.89      408.09     51.82 o 
  -7   5   4     1821.08     1810.84     89.01 o 
  -6   5   4     8048.88     8062.06    183.37 o 
  -5   5   4     1694.28     1806.83    150.04 o 
  -4   5   4     1060.26     1134.89     68.19 o 
  -3   5   4     6379.64     6542.52    130.69 o 
  -2   5   4     1346.51     1299.01     52.66 o 
  -1   5   4      371.81      284.33     32.28 o 
   0   5   4      462.65      443.67     34.72 o 
   1   5   4     3437.06     3397.84     90.69 o 
   2   5   4     1487.95     1479.76    230.98 o 
   3   5   4      856.48      901.87     57.91 o 
   4   5   4     1250.42     1250.63     69.28 o 
   5   5   4     6457.34     6490.78    181.53 o 
   6   5   4     1723.78     1727.75     88.58 o 
   7   5   4     1219.81     1096.41    127.91 o 
   8   5   4     1667.50     1935.42    122.57 o 
   9   5   4     1502.31     1387.06    112.17 o 
  10   5   4       13.91       35.91     50.34 o 
  11   5   4       45.60      122.08     84.06 o 
 -11   6   4      510.76      677.34    205.17 o 
 -10   6   4      279.62      457.57     96.15 o 
  -9   6   4      232.20      251.99     76.97 o 
  -8   6   4       73.42      104.21     43.02 o 
  -7   6   4      362.50      428.46     54.05 o 
  -6   6   4      564.08      765.03     62.99 o 
  -5   6   4       91.81       68.47     32.04 o 
  -4   6   4      226.91      216.61     35.49 o 
  -3   6   4      119.25      117.63     29.49 o 
  -2   6   4     1315.69     1473.94     63.87 o 
  -1   6   4    11648.11    11913.49    269.95 o 
   0   6   4    11251.72    11026.35    254.03 o 
   1   6   4     1014.70     1067.72     78.18 o 
   2   6   4     8906.89     9076.58    274.09 o 
   3   6   4     6188.81     6126.04    178.02 o 
   4   6   4     1405.64     1542.12     93.86 o 
   5   6   4      282.86      180.57     46.68 o 
   6   6   4      107.37      134.75     45.26 o 
   7   6   4      275.49      219.59     54.32 o 
   8   6   4     2700.70     2375.01    169.81 o 
   9   6   4      119.68       74.46     57.92 o 
  10   6   4      521.23      414.15     83.25 o 
  -9   7   4       13.51       40.07     69.53 o 
  -8   7   4      616.19      681.07    107.28 o 
  -7   7   4      276.38      219.23     71.57 o 
  -6   7   4      234.34      212.14     67.92 o 
  -5   7   4       77.11       93.28     45.50 o 
  -4   7   4      509.16      407.06     72.77 o 
  -3   7   4      170.70      222.63     57.10 o 
  -2   7   4     1976.71     2239.99    210.54 o 
  -1   7   4      992.99      978.51    102.19 o 
   0   7   4     2062.67     2389.01    139.53 o 
   1   7   4     5150.34     5397.79    171.31 o 
   2   7   4      425.47      420.48     87.47 o 
   3   7   4      214.26      134.55     72.60 o 
   4   7   4      601.02      472.49     65.58 o 
   5   7   4      180.74      207.57     65.63 o 
   6   7   4       53.51      186.27     53.48 o 
   7   7   4      478.18      497.72     75.43 o 
   8   7   4       26.87       30.56     55.03 o 
   9   7   4      765.25      684.10    107.65 o 
  -8   8   4      494.99      779.66    181.71 o 
  -7   8   4     1328.46     1236.59    135.31 o 
  -6   8   4      161.30       46.45     64.75 o 
  -5   8   4     1764.68     1925.83    146.68 o 
  -4   8   4     2189.24     2399.29    153.88 o 
  -3   8   4      874.32      906.68    132.32 o 
  -2   8   4        2.45      -47.70     47.70 o 
  -1   8   4       13.10       69.96     59.11 o 
   0   8   4       35.17       77.56     78.35 o 
   1   8   4      631.02      551.14     81.18 o 
   2   8   4      734.72      673.40     75.86 o 
   3   8   4       72.63      153.41     53.89 o 
   4   8   4      106.41      149.60     55.70 o 
   5   8   4      374.06      346.22     77.20 o 
   6   8   4      731.84      814.18     91.80 o 
   7   8   4      145.91      278.84     73.64 o 
  -6   9   4      913.28      718.98    147.77 o 
  -5   9   4      155.86      146.56     96.60 o 
  -4   9   4      241.68      187.77     94.33 o 
  -3   9   4      370.22      487.89    184.47 o 
  -2   9   4       65.87       39.30    123.94 o 
  -1   9   4        0.44       37.73    123.41 o 
   0   9   4       24.43      102.19    111.88 o 
   1   9   4       73.21       62.10    102.19 o 
   2   9   4      171.16      241.52    153.02 o 
   3   9   4      204.13      242.11     98.00 o 
   4   9   4       12.35      -73.89     73.89 o 
   5   9   4      481.47      427.63    167.43 o 
  -2  10   4       96.13      -46.90    151.45 o 
  -1  10   4      883.55      699.08    217.22 o 
   0  10   4      110.92      214.60    158.53 o 
   1  10   4        2.79      -10.48    130.75 o 
 -13   1   5      211.67      221.22     68.68 o 
 -12   1   5       77.74       43.51     51.43 o 
 -11   1   5        1.44       41.57     50.58 o 
 -10   1   5      845.44      737.21     78.37 o 
  -9   1   5      102.36      101.40     35.70 o 
  -8   1   5     9269.03     8781.36    230.25 o 
  -7   1   5    19613.69    19134.50    638.55 o 
  -6   1   5        0.17       -3.64     16.50 o 
  -5   1   5     8835.72     8898.81    149.84 o 
  -4   1   5      391.64      415.98     26.69 o 
  -3   1   5       54.04       45.94     12.93 o 
  -2   1   5      979.60      898.75     26.12 o 
  -1   1   5    78842.80    81426.16   1124.06 o 
   0   1   5       29.16       20.82      7.87 o 
   1   1   5    40333.18    41946.66    552.03 o 
   2   1   5    14301.31    14440.01    227.07 o 
   3   1   5      725.10      733.24     32.04 o 
   4   1   5      162.43      134.39     19.89 o 
   5   1   5     9678.12     8915.57    158.01 o 
   6   1   5     7326.72     7188.76    209.60 o 
   7   1   5     2162.93     2183.35     76.31 o 
   8   1   5     6697.94     6749.25    199.99 o 
   9   1   5      371.55      369.94     50.78 o 
  10   1   5      181.82      109.67     45.46 o 
  11   1   5      185.84      166.73     58.21 o 
  12   1   5     1000.20      989.76    104.90 o 
 -13   2   5       45.16       45.92     57.72 o 
 -12   2   5       20.17        9.87     46.26 o 
 -11   2   5      201.68      189.39     49.20 o 
 -10   2   5      167.33       98.72     37.94 o 
  -9   2   5     1129.14     1152.79     74.13 o 
  -8   2   5     1170.46     1040.04     65.70 o 
  -7   2   5        2.26       -3.03     18.13 o 
  -6   2   5      233.12      236.84     26.80 o 
  -5   2   5     1343.88     1463.96     53.82 o 
  -4   2   5       16.20       47.44     13.85 o 
  -3   2   5     3898.20     3940.26     75.60 o 
  -2   2   5     7198.07     7302.83    127.10 o 
  -1   2   5    74313.41    78282.65   1103.71 o 
   0   2   5     3762.49     3689.02     67.63 o 
   1   2   5      136.12      133.53     13.78 o 
   2   2   5     1803.42     1981.85     63.67 o 
   3   2   5      269.72      265.27     48.76 o 
   4   2   5       55.04       74.12     26.66 o 
   5   2   5       23.21       58.95     18.76 o 
   6   2   5       68.80       53.11     25.50 o 
   7   2   5      409.89      411.91     59.64 o 
   8   2   5        7.43      -28.73     28.87 o 
   9   2   5      671.11      720.10     84.26 o 
  10   2   5        8.23       12.94     38.20 o 
  11   2   5      146.26       23.24     58.62 o 
  12   2   5       40.16       87.16     61.71 o 
 -13   3   5      152.67      178.00     79.13 o 
 -12   3   5       54.19       69.28     61.19 o 
 -11   3   5       84.89      178.31     49.96 o 
 -10   3   5     2546.35     2401.14    160.15 o 
  -9   3   5       45.81       74.13     35.01 o 
  -8   3   5     7212.73     7595.52    320.37 o 
  -7   3   5     7806.42     7667.87    173.68 o 
  -6   3   5      303.10      308.43     30.46 o 
  -5   3   5     5101.47     4833.98    100.86 o 
  -4   3   5      323.64      293.96     25.41 o 
  -3   3   5     4459.87     4616.33     89.18 o 
  -2   3   5    21468.24    21724.32    306.18 o 
  -1   3   5    55193.72    55268.99    722.96 o 
   0   3   5     1926.57     1935.99     63.15 o 
   1   3   5      807.95      770.47     65.62 o 
   2   3   5     6754.41     6779.87    126.35 o 
   3   3   5      707.48      696.58     42.78 o 
   4   3   5     3086.09     2925.35     98.69 o 
   5   3   5    17642.59    16879.06    300.62 o 
   6   3   5    12062.40    11896.34    280.89 o 
   7   3   5      125.38       68.04     30.36 o 
   8   3   5     2983.25     3040.53    127.30 o 
   9   3   5      479.24      511.46     74.31 o 
  10   3   5       23.89       19.73     46.14 o 
  11   3   5      125.04       79.42     52.83 o 
  12   3   5      587.32      620.78    125.04 o 
 -12   4   5       58.15       45.92     61.19 o 
 -11   4   5      290.74      253.79     60.93 o 
 -10   4   5       99.09      174.88     48.24 o 
  -9   4   5      621.91      587.16     62.17 o 
  -8   4   5       43.40       39.64     35.16 o 
  -7   4   5     2047.10     2095.25     89.78 o 
  -6   4   5      226.94      198.71     34.70 o 
  -5   4   5        4.69        3.42     21.41 o 
  -4   4   5     2119.74     2029.84     96.21 o 
  -3   4   5     1493.95     1604.43     52.92 o 
  -2   4   5      178.00      248.80     25.42 o 
  -1   4   5      529.77      525.31     38.54 o 
   0   4   5      307.88      329.99     38.78 o 
   1   4   5     1387.85     1499.97     63.41 o 
   2   4   5     4056.16     3933.31     94.20 o 
   3   4   5      319.71      327.43     35.93 o 
   4   4   5      610.30      581.92     51.67 o 
   5   4   5      795.15      813.83     66.10 o 
   6   4   5       49.54       86.56     32.56 o 
   7   4   5      396.60      366.15     49.70 o 
   8   4   5       12.10      -32.23     32.42 o 
   9   4   5       92.64      129.28     45.84 o 
  10   4   5       46.27       55.68     46.34 o 
  11   4   5        9.88       60.49     53.58 o 
 -12   5   5       61.30      -48.52     99.44 o 
 -11   5   5       16.33       36.03     54.86 o 
 -10   5   5      266.28      221.72     62.55 o 
  -9   5   5       11.85       69.45     39.50 o 
  -8   5   5      934.16      945.81     71.83 o 
  -7   5   5     3149.74     3229.47    172.57 o 
  -6   5   5       32.54       94.65     31.86 o 
  -5   5   5      489.18      404.08     42.80 o 
  -4   5   5      273.04      252.31     38.41 o 
  -3   5   5      217.59      205.09     26.40 o 
  -2   5   5     3912.34     3924.50    226.44 o 
  -1   5   5    23880.12    22803.98    420.48 o 
   0   5   5     4150.32     4015.20     93.57 o 
   1   5   5     2509.60     2666.12     73.34 o 
   2   5   5     3917.73     3878.42    173.28 o 
   3   5   5      286.35      325.70     42.06 o 
   4   5   5     1560.41     1588.16     77.98 o 
   5   5   5     5808.37     5688.93    149.88 o 
   6   5   5      363.36      367.34     49.48 o 
   7   5   5      376.09      384.40     54.23 o 
   8   5   5     1957.12     1919.96    151.51 o 
   9   5   5       10.36      123.37     56.60 o 
  10   5   5      191.07      130.42     57.67 o 
 -11   6   5      214.75      258.09    145.95 o 
 -10   6   5       67.35      151.34     72.09 o 
  -9   6   5       10.99       19.79     51.58 o 
  -8   6   5        9.40       38.34     53.90 o 
  -7   6   5       40.80       19.28     50.13 o 
  -6   6   5       20.61       13.21     37.16 o 
  -5   6   5      697.87      635.74     65.35 o 
  -4   6   5      861.33      943.72    165.34 o 
  -3   6   5      219.69      185.09     41.72 o 
  -2   6   5     1477.06     1591.82     77.14 o 
  -1   6   5        0.21       -7.21     21.41 o 
   0   6   5     1107.48     1219.28     68.64 o 
   1   6   5      565.52      580.94     83.32 o 
   2   6   5      259.79      233.17     57.31 o 
   3   6   5      330.89      354.52     52.85 o 
   4   6   5        3.56       20.13     34.52 o 
   5   6   5       45.83        8.99     36.25 o 
   6   6   5        4.96       40.46     53.63 o 
   7   6   5       43.78        6.82     45.40 o 
   8   6   5      178.91      193.30     62.18 o 
   9   6   5      585.29      553.09     81.88 o 
  10   6   5        5.41        2.29     64.62 o 
 -10   7   5        3.19       97.47    145.95 o 
  -9   7   5       39.79       78.97     76.77 o 
  -8   7   5     1708.17     1583.16    171.10 o 
  -7   7   5     2945.46     2688.27    422.25 o 
  -6   7   5      329.87      356.62     78.61 o 
  -5   7   5      413.32      554.99    138.87 o 
  -4   7   5      808.83      781.12     91.09 o 
  -3   7   5      560.32      535.99    245.65 o 
  -2   7   5     1794.44     1398.98    104.73 o 
  -1   7   5     3706.91     3828.55    304.08 o 
   0   7   5     1397.79     1438.25     94.87 o 
   1   7   5     1199.84     1366.39    105.96 o 
   2   7   5      270.45      282.31     52.20 o 
   3   7   5        2.04      -14.76     36.74 o 
   4   7   5      213.91      238.84     52.75 o 
   5   7   5     2371.72     2396.20    190.84 o 
   6   7   5     1086.61     1306.13    194.17 o 
   7   7   5       77.19      178.69     58.95 o 
   8   7   5      661.25      535.56     91.19 o 
  -8   8   5       97.91       87.16     74.87 o 
  -7   8   5      194.67      193.70     79.59 o 
  -6   8   5      118.21      111.15     71.61 o 
  -5   8   5       19.16       25.74     59.24 o 
  -4   8   5      613.22      563.21    192.85 o 
  -3   8   5       21.44       37.22     49.02 o 
  -2   8   5      129.89      162.86     78.43 o 
  -1   8   5        0.27      -31.61     53.19 o 
   0   8   5      448.03      501.93    120.66 o 
   1   8   5        4.56       55.45     67.60 o 
   2   8   5     1182.17     1207.12    106.91 o 
   3   8   5      110.92       78.13    123.68 o 
   4   8   5      343.02      484.89    124.33 o 
   5   8   5      559.56      686.35    207.48 o 
   6   8   5       75.66       79.91     56.68 o 
   7   8   5      155.50       70.01     74.26 o 
  -6   9   5       58.00       99.81     95.87 o 
  -5   9   5        0.81      -46.15     79.00 o 
  -4   9   5       34.42       33.48     81.01 o 
  -3   9   5        0.78      -28.82    120.53 o 
  -2   9   5      661.78      702.75    205.43 o 
  -1   9   5     1931.81     2006.33    310.76 o 
   0   9   5      565.60      398.54    180.01 o 
   1   9   5        6.52      123.94    126.82 o 
   2   9   5      223.50      247.31     70.65 o 
   3   9   5      269.21      339.77     83.84 o 
   4   9   5      412.63      479.13    184.47 o 
   5   9   5      283.91      357.43    227.44 o 
  -1  10   5       22.32      111.10    146.47 o 
   0  10   5      140.47      449.90    186.30 o 
 -13   0   6       10.33       55.05     83.42 o 
 -12   0   6      648.88      611.61    138.87 o 
 -11   0   6     2080.08     1932.24    362.38 o 
 -10   0   6     1300.55     1124.00     91.18 o 
  -9   0   6     3221.52     2874.18    166.08 o 
  -8   0   6    30559.44    30836.57    804.59 o 
  -7   0   6     7808.80     7848.97    207.73 o 
  -6   0   6     2950.88     2859.25    102.52 o 
  -5   0   6       31.03       31.53     33.15 o 
  -4   0   6       69.53       98.31     21.70 o 
  -3   0   6      872.69      845.19     42.41 o 
  -2   0   6    16852.22    16818.26    328.08 o 
  -1   0   6     2475.00     2628.50     72.20 o 
   0   0   6      625.73      685.80     32.55 o 
   2   0   6    24883.33    24644.40    504.40 o 
   3   0   6    41604.69    40124.40    757.90 o 
   4   0   6     8687.41     8409.30    205.93 o 
   5   0   6    38608.96    37380.50    735.17 o 
   6   0   6    18370.29    18093.31    405.24 o 
   7   0   6     2252.38     2286.13    143.72 o 
   8   0   6      317.37      315.83     67.60 o 
   9   0   6       74.36      106.19     63.13 o 
  10   0   6     4569.36     4801.70    248.32 o 
  11   0   6     3764.45     3693.89    677.60 o 
  12   0   6      859.13      784.29    136.46 o 
 -13   1   6      122.82       92.15     61.88 o 
 -12   1   6       37.82        8.44     47.73 o 
 -11   1   6      952.47      958.37     76.30 o 
 -10   1   6     1244.55     1206.74     75.51 o 
  -9   1   6     1843.02     1616.68    123.82 o 
  -8   1   6        0.64       32.37     39.67 o 
  -7   1   6     7657.47     7708.24    180.36 o 
  -6   1   6     5776.82     5429.09    135.23 o 
  -5   1   6     2356.37     2288.80     60.70 o 
  -4   1   6     1801.47     1698.66     57.30 o 
  -3   1   6     5324.05     5106.20    102.11 o 
  -2   1   6    49489.07    50086.51    704.81 o 
  -1   1   6    10304.68    10728.87    169.49 o 
   0   1   6      104.90      105.32     16.00 o 
   1   1   6     3405.59     3264.58     61.15 o 
   2   1   6    11610.52    11402.55    388.19 o 
   3   1   6     1009.90      984.94     37.55 o 
   4   1   6    17185.97    17445.51    261.05 o 
   5   1   6     1903.41     1792.31     60.56 o 
   6   1   6      139.15       87.78     24.50 o 
   7   1   6     2684.49     2656.56     96.30 o 
   8   1   6     2019.53     2136.64     97.44 o 
   9   1   6      579.76      675.47     66.90 o 
  10   1   6       33.61       68.90     46.44 o 
  11   1   6      271.79      299.37     66.77 o 
  12   1   6      580.78      464.79     92.70 o 
 -13   2   6       49.18       16.33     59.42 o 
 -12   2   6     1005.49      955.67     98.80 o 
 -11   2   6       67.23      150.33     46.34 o 
 -10   2   6     1869.83     1946.87    111.69 o 
  -9   2   6      581.56      594.01     58.55 o 
  -8   2   6     4762.26     4912.24    162.01 o 
  -7   2   6     1921.32     1878.62     93.34 o 
  -6   2   6      327.01      301.21     30.38 o 
  -5   2   6    14181.62    13696.86    214.65 o 
  -4   2   6    38968.29    37457.36    505.91 o 
  -3   2   6       86.12      154.15     53.24 o 
  -2   2   6    93307.30    95046.06   1210.63 o 
  -1   2   6   259548.64   258456.38   3570.39 o 
   0   2   6    13611.52    13651.80    219.78 o 
   1   2   6      902.48      954.58     40.21 o 
   2   2   6     7637.19     8042.31    141.85 o 
   3   2   6     5575.80     5511.19    115.54 o 
   4   2   6    35298.54    34562.50    476.94 o 
   5   2   6    19352.21    19012.08    290.04 o 
   6   2   6       23.85        9.77     22.34 o 
   7   2   6    12232.06    11790.90    242.15 o 
   8   2   6      777.51      739.63     64.36 o 
   9   2   6     2121.10     2273.08    126.51 o 
  10   2   6     1252.87     1216.58    116.41 o 
  11   2   6      164.14      149.10     57.58 o 
  12   2   6      594.18      651.68     95.12 o 
 -13   3   6      114.93      251.07     98.24 o 
 -12   3   6        1.05       -0.38     46.52 o 
 -11   3   6      644.96      719.69    113.54 o 
 -10   3   6       13.14       -0.90     36.45 o 
  -9   3   6        8.62       10.04     30.78 o 
  -8   3   6       25.98       35.68     51.07 o 
  -7   3   6     1938.68     1926.03     81.60 o 
  -6   3   6     4050.99     4007.57     94.40 o 
  -5   3   6     1421.23     1336.95     49.93 o 
  -4   3   6     1202.06     1170.43     44.02 o 
  -3   3   6    24142.17    24009.31    338.06 o 
  -2   3   6    16885.43    16448.99    264.04 o 
  -1   3   6      157.76      192.68     24.50 o 
   0   3   6    11772.55    11687.03    178.39 o 
   1   3   6    11605.64    11721.13    181.07 o 
   2   3   6     1738.30     1801.71     53.43 o 
   3   3   6      673.07      651.60     34.18 o 
   4   3   6     5622.96     5654.16    131.07 o 
   5   3   6    10330.46    10223.03    207.21 o 
   6   3   6     4935.11     4831.76    132.94 o 
   7   3   6        1.74      -16.55     29.82 o 
   8   3   6      368.02      420.22     55.70 o 
   9   3   6     1701.68     1855.19    111.83 o 
  10   3   6       96.49      115.89     49.56 o 
  11   3   6      421.81      535.39     76.56 o 
 -12   4   6      251.53      288.95     71.51 o 
 -11   4   6     1434.24     1821.88    277.55 o 
 -10   4   6     1354.18     1369.87     92.09 o 
  -9   4   6     1390.99     1616.78     92.08 o 
  -8   4   6     9963.29    10159.28    224.60 o 
  -7   4   6     6751.91     6581.76    161.42 o 
  -6   4   6      793.12      902.93    106.88 o 
  -5   4   6      187.21      148.96     52.61 o 
  -4   4   6       48.00       48.61     17.90 o 
  -3   4   6     1111.11     1072.76     44.08 o 
  -2   4   6    13646.63    13597.08    360.79 o 
  -1   4   6     4907.84     4701.58    127.20 o 
   0   4   6       42.36       64.48     22.67 o 
   1   4   6       49.75       50.09     15.56 o 
   2   4   6     5559.95     5034.67    130.42 o 
   3   4   6    11141.19    11191.19    214.52 o 
   4   4   6     2582.97     2587.74     87.79 o 
   5   4   6    18975.19    17580.65    597.63 o 
   6   4   6     7039.07     6909.29    170.60 o 
   7   4   6      293.72      313.68     47.36 o 
   8   4   6       28.91       47.63     49.83 o 
   9   4   6      404.35      440.81     67.60 o 
  10   4   6     1876.46     1942.92    156.80 o 
  11   4   6     1665.15     1532.39    230.68 o 
 -11   5   6       10.18      -20.52     60.74 o 
 -10   5   6     1739.55     1655.78    118.21 o 
  -9   5   6      997.67     1062.21     93.68 o 
  -8   5   6       86.48       78.69     73.10 o 
  -7   5   6     2542.91     2537.21    100.11 o 
  -6   5   6     1747.07     1667.67     80.71 o 
  -5   5   6        0.07       19.40     23.99 o 
  -4   5   6      252.18      186.93     55.43 o 
  -3   5   6      251.04      271.21     28.30 o 
  -2   5   6     3818.91     3758.00    111.17 o 
  -1   5   6     3282.12     3174.76    109.52 o 
   0   5   6      859.41      825.06     52.17 o 
   1   5   6     5407.44     5348.45    126.71 o 
   2   5   6     4637.46     4402.55    204.38 o 
   3   5   6      843.23      945.01     93.60 o 
   4   5   6     8901.83     8944.55    197.13 o 
   5   5   6     3902.70     3879.85    120.57 o 
   6   5   6      518.13      348.93     82.02 o 
   7   5   6      281.27      224.58     44.98 o 
   8   5   6      553.53      544.39     76.44 o 
   9   5   6      758.58      651.51    129.91 o 
  10   5   6      138.63       80.77     58.18 o 
 -11   6   6      122.13      112.93    134.94 o 
 -10   6   6      509.68      332.70    133.89 o 
  -9   6   6      206.40      148.56     70.27 o 
  -8   6   6      281.80      258.56     70.34 o 
  -7   6   6       56.98       19.73     48.35 o 
  -6   6   6      188.52       97.76     50.05 o 
  -5   6   6     2577.22     2462.93    206.34 o 
  -4   6   6     5999.88     5827.35    207.11 o 
  -3   6   6       31.46       61.27     42.45 o 
  -2   6   6     9138.51     9133.07    300.67 o 
  -1   6   6    19440.77    19385.89    344.64 o 
   0   6   6     4423.29     4074.16    158.66 o 
   1   6   6        3.80       27.15     36.16 o 
   2   6   6      219.09      121.57    107.04 o 
   3   6   6     1020.74     1092.53     93.04 o 
   4   6   6     6991.49     6789.27    197.85 o 
   5   6   6     2733.09     2487.73    117.59 o 
   6   6   6        9.99      -38.10     39.00 o 
   7   6   6      371.77      250.84     60.53 o 
   8   6   6       98.38       59.55     54.87 o 
   9   6   6      149.19      214.11     67.68 o 
  -9   7   6       39.08       55.61     75.04 o 
  -8   7   6        2.81       67.20     67.18 o 
  -7   7   6       33.78       43.16     80.18 o 
  -6   7   6      231.83      386.92    117.52 o 
  -5   7   6      411.76      469.20     81.49 o 
  -4   7   6       59.77       78.93     50.59 o 
  -3   7   6     2229.88     2492.28    141.23 o 
  -2   7   6      832.81      860.87     87.77 o 
  -1   7   6      679.59      784.40    108.19 o 
   0   7   6     3792.25     3746.47    237.26 o 
   1   7   6      629.52      578.11    106.78 o 
   2   7   6      111.58       78.43     40.79 o 
   3   7   6       38.68       29.31     38.82 o 
   4   7   6      456.34      502.14     67.51 o 
   5   7   6     1078.55     1046.58    106.50 o 
   6   7   6      757.99      755.21     85.55 o 
   7   7   6       19.45      -48.54     48.54 o 
   8   7   6      575.77      613.60     86.77 o 
  -8   8   6      981.86     1041.93    131.46 o 
  -7   8   6     1142.28      951.39    371.29 o 
  -6   8   6        0.28        1.83     60.46 o 
  -5   8   6        1.83      -38.92     77.30 o 
  -4   8   6       40.46       74.54     58.58 o 
  -3   8   6       54.42       65.41     52.83 o 
  -2   8   6      709.13      606.76    167.30 o 
  -1   8   6       20.56        3.30     91.58 o 
   0   8   6       29.01       27.83     48.93 o 
   1   8   6       73.62       85.63     54.28 o 
   2   8   6      401.53      434.47     76.95 o 
   3   8   6      523.33      693.59     89.14 o 
   4   8   6       50.59       44.65     52.85 o 
   5   8   6     2043.80     1836.79    323.60 o 
   6   8   6      481.26      511.53     89.26 o 
   7   8   6       47.99        9.81     79.14 o 
  -6   9   6       29.87       -3.67     80.18 o 
  -5   9   6       55.71      178.33     77.50 o 
  -4   9   6       13.39       21.62     80.27 o 
  -3   9   6       17.02      140.40     86.56 o 
  -2   9   6      125.80       14.95     75.33 o 
  -1   9   6      100.11      187.31     82.13 o 
   0   9   6       64.20      124.03     76.99 o 
   1   9   6      415.80      463.26    171.63 o 
   2   9   6      100.29      237.96     74.89 o 
   3   9   6       68.58      -19.25     60.94 o 
   4   9   6      822.96     1068.83    204.25 o 
   5   9   6      195.64      325.75    100.35 o 
 -13   1   7      172.20       45.21     59.17 o 
 -12   1   7      335.23      175.96     61.89 o 
 -11   1   7     4393.60     4722.69    222.42 o 
 -10   1   7      840.10      828.28    108.28 o 
  -9   1   7     1079.15     1167.31     85.28 o 
  -8   1   7     3036.60     3080.54     96.42 o 
  -7   1   7      363.68      383.78     36.21 o 
  -6   1   7      607.56      572.02     57.26 o 
  -5   1   7    37222.05    36179.50    605.14 o 
  -4   1   7    36875.59    36152.57    529.56 o 
  -3   1   7     7220.41     7260.62    131.19 o 
  -2   1   7    28772.48    28939.51    386.84 o 
  -1   1   7      144.51      109.90     14.63 o 
   0   1   7      406.15      448.30     19.73 o 
   1   1   7     7126.85     6956.12    111.36 o 
   2   1   7    28425.76    28303.12    416.28 o 
   3   1   7       67.52       39.21     14.83 o 
   4   1   7    21483.24    20736.40    305.09 o 
   5   1   7    11500.54    11090.64    190.25 o 
   6   1   7       76.03       47.34     21.91 o 
   7   1   7       93.56       83.96     30.16 o 
   8   1   7     2014.34     2118.29     97.52 o 
   9   1   7     1312.36     1464.34     93.45 o 
  10   1   7      975.83     1014.20     93.47 o 
  11   1   7     2392.19     2443.88    143.38 o 
  12   1   7      147.86      107.61     59.91 o 
 -13   2   7        7.74       21.20     60.21 o 
 -12   2   7        1.93       11.14     40.40 o 
 -11   2   7        0.14       -6.41     34.44 o 
 -10   2   7       29.03        1.80     38.61 o 
  -9   2   7       26.60       64.50     34.52 o 
  -8   2   7     2073.75     2136.12     88.94 o 
  -7   2   7      192.88      167.45     28.11 o 
  -6   2   7      551.47      605.56     41.00 o 
  -5   2   7     2286.21     2386.19     68.02 o 
  -4   2   7     1114.97     1286.54    119.70 o 
  -3   2   7       40.62       13.12     11.22 o 
  -2   2   7        3.76       18.72      9.41 o 
  -1   2   7      211.47      211.13     18.76 o 
   0   2   7      131.59      144.59     19.22 o 
   1   2   7      555.84      635.36     27.97 o 
   2   2   7     1318.59     1323.72     41.20 o 
   3   2   7      586.18      622.34     32.41 o 
   4   2   7        1.12       39.86     25.83 o 
   5   2   7      358.19      372.69     33.31 o 
   6   2   7      212.46      232.01     36.38 o 
   7   2   7      107.22       88.79     32.67 o 
   8   2   7       68.49       68.56     34.75 o 
   9   2   7      298.25      249.83     49.70 o 
  10   2   7       43.00       94.45     44.38 o 
  11   2   7       13.61       24.63     59.57 o 
  12   2   7        0.60       28.82    104.81 o 
 -13   3   7       47.89       -6.77     57.23 o 
 -12   3   7      162.62      143.03     70.14 o 
 -11   3   7     2601.37     2603.93    193.37 o 
 -10   3   7      791.83      878.25     75.05 o 
  -9   3   7       42.45       57.01     34.67 o 
  -8   3   7     2234.22     2204.22     92.94 o 
  -7   3   7      138.42       90.45     34.76 o 
  -6   3   7       67.58       98.08     22.68 o 
  -5   3   7    10936.04    10938.25    183.48 o 
  -4   3   7    12294.53    12191.86    194.25 o 
  -3   3   7     2036.75     2144.40     54.34 o 
  -2   3   7    19976.13    19664.23    308.40 o 
  -1   3   7     1177.37     1120.78     45.44 o 
   0   3   7      258.39      275.01     26.26 o 
   1   3   7     6025.47     6037.05    122.82 o 
   2   3   7    21417.36    21020.98    302.41 o 
   3   3   7     3866.02     3951.42    105.90 o 
   4   3   7    10498.77    10308.70    202.18 o 
   5   3   7    12404.88    12160.21    268.76 o 
   6   3   7     1314.02     1265.11     71.78 o 
   7   3   7      168.12      140.93     38.99 o 
   8   3   7     2094.46     2247.46    105.30 o 
   9   3   7      313.84      299.43     54.14 o 
  10   3   7     1224.15     1253.93     95.54 o 
  11   3   7     1492.77     1575.91    114.11 o 
 -12   4   7      128.40      121.14     63.45 o 
 -11   4   7       50.45      224.60     66.83 o 
 -10   4   7      473.64      592.07     95.01 o 
  -9   4   7      246.42      239.03     47.33 o 
  -8   4   7      183.73      142.34     61.02 o 
  -7   4   7       58.11      135.33     42.47 o 
  -6   4   7      233.72      206.50     35.02 o 
  -5   4   7       41.04       72.71     23.03 o 
  -4   4   7        9.33      -12.16     15.03 o 
  -3   4   7      306.49      312.96     35.66 o 
  -2   4   7        1.94       21.47     14.52 o 
  -1   4   7     5582.15     5208.98    110.36 o 
   0   4   7     2101.12     2058.84     56.31 o 
   1   4   7      965.33      886.28     54.25 o 
   2   4   7      403.84      443.56     29.95 o 
   3   4   7     1276.83     1318.13     70.81 o 
   4   4   7      497.70      528.72     63.27 o 
   5   4   7       48.44       36.32     27.38 o 
   6   4   7     1300.95     1328.80     89.04 o 
   7   4   7      199.93      180.92     43.76 o 
   8   4   7      121.54      116.97     44.50 o 
   9   4   7       49.36       41.38     42.67 o 
  10   4   7       17.24       59.36     52.58 o 
  11   4   7       58.69       25.23     55.30 o 
 -11   5   7      815.52      962.17    123.93 o 
 -10   5   7      304.95      290.41     82.80 o 
  -9   5   7      564.12      579.20     94.01 o 
  -8   5   7      345.42      280.59     71.27 o 
  -7   5   7        0.45      -18.30     39.89 o 
  -6   5   7       96.10      123.70     34.91 o 
  -5   5   7     8676.80     8523.90    182.01 o 
  -4   5   7     8482.36     8432.70    157.66 o 
  -3   5   7     2271.32     2222.36     93.93 o 
  -2   5   7    15004.62    14665.99    302.14 o 
  -1   5   7     6587.02     6362.51    169.02 o 
   0   5   7     1265.28     1256.12     75.91 o 
   1   5   7     3303.99     3101.11    104.07 o 
   2   5   7     3645.33     3626.97    221.67 o 
   3   5   7      585.35      633.85    129.08 o 
   4   5   7     7024.79     7027.49    382.23 o 
   5   5   7     3283.92     3421.95    129.05 o 
   6   5   7       32.69       12.41     38.46 o 
   7   5   7      388.63      265.89     55.49 o 
   8   5   7      445.85      497.11     72.73 o 
   9   5   7       98.66      115.55     56.92 o 
  10   5   7      208.34      233.67     68.58 o 
 -10   6   7        3.31      -10.58     60.47 o 
  -9   6   7      204.03      150.03    113.98 o 
  -8   6   7      595.93      488.68     86.77 o 
  -7   6   7        0.35      -38.90     48.87 o 
  -6   6   7      275.96      218.44     60.64 o 
  -5   6   7      756.07      649.04    128.39 o 
  -4   6   7      459.20      521.83    133.24 o 
  -3   6   7     1020.65      838.39     83.99 o 
  -2   6   7        2.24        3.78     29.21 o 
  -1   6   7      919.95     1062.91     73.85 o 
   0   6   7      144.69       67.20     66.82 o 
   1   6   7       95.40       55.70     37.07 o 
   2   6   7      104.26      130.21     48.87 o 
   3   6   7      187.99       88.01     39.33 o 
   4   6   7       39.34      102.74     40.45 o 
   5   6   7      371.66      438.19     67.66 o 
   6   6   7      566.71      484.77     67.55 o 
   7   6   7      374.67      387.19     72.82 o 
   8   6   7      330.31      220.24     71.14 o 
   9   6   7        2.65       24.20     59.80 o 
  -9   7   7      257.82      274.61    124.59 o 
  -8   7   7     1092.15     1049.27    154.20 o 
  -7   7   7      225.30      301.73    128.39 o 
  -6   7   7      200.59      102.55     58.73 o 
  -5   7   7      811.21      937.23    194.82 o 
  -4   7   7      118.18      109.17     53.02 o 
  -3   7   7      739.39      767.72    223.38 o 
  -2   7   7     2771.06     2557.73    134.64 o 
  -1   7   7      627.08      598.16    135.60 o 
   0   7   7      600.71      620.62     82.88 o 
   1   7   7     2354.02     2434.70    140.92 o 
   2   7   7     2606.08     2417.84    183.81 o 
   3   7   7       95.95       99.89     48.76 o 
   4   7   7     1225.81     1289.08    110.59 o 
   5   7   7      876.75     1115.71     94.50 o 
   6   7   7      647.86      739.41     84.89 o 
   7   7   7      199.89      149.00     63.78 o 
   8   7   7      200.22      161.07     66.16 o 
  -8   8   7      149.80      205.17     95.12 o 
  -7   8   7       99.64       83.37     73.09 o 
  -6   8   7      182.50      165.37     73.45 o 
  -5   8   7      155.86      150.20     67.12 o 
  -4   8   7       47.09      -13.91     85.16 o 
  -3   8   7       43.65       38.34     49.57 o 
  -2   8   7      237.78      184.08     78.30 o 
  -1   8   7        0.99      -51.50     55.02 o 
   0   8   7      192.02      133.91     94.72 o 
   1   8   7     1381.49     1492.73    124.18 o 
   2   8   7       18.75       33.95     49.29 o 
   3   8   7      338.99      478.14     95.12 o 
   4   8   7      298.81      238.51     95.12 o 
   5   8   7       19.08      117.05     76.56 o 
   6   8   7        0.48       26.52     65.06 o 
  -6   9   7       34.03       -3.67     79.39 o 
  -5   9   7      570.63      390.51     92.52 o 
  -4   9   7      751.64      823.76    180.40 o 
  -3   9   7       99.52       36.22    162.72 o 
  -2   9   7      944.98     1164.54    153.46 o 
  -1   9   7      525.38      654.53    117.93 o 
   0   9   7      290.02      420.94    103.22 o 
   1   9   7      204.97      185.25    134.42 o 
   2   9   7       77.47       69.48     62.01 o 
   3   9   7       30.29       12.24     61.31 o 
   4   9   7      473.95      619.59     98.41 o 
 -13   0   8       88.44       73.36     89.72 o 
 -12   0   8     4601.17     4838.57    319.54 o 
 -11   0   8     6668.85     7232.81    314.76 o 
 -10   0   8      184.40      127.10     52.67 o 
  -9   0   8     3800.66     3949.50    176.20 o 
  -8   0   8     1611.57     1665.59     93.40 o 
  -7   0   8      313.03      365.35    131.14 o 
  -6   0   8     4113.97     3944.64    127.32 o 
  -5   0   8    18433.63    18264.45    658.73 o 
  -4   0   8      442.96      499.77     41.54 o 
  -3   0   8     9458.60     9383.78    208.30 o 
  -2   0   8     3826.47     3841.67    103.46 o 
  -1   0   8    35869.89    36024.47    670.70 o 
   0   0   8       43.23       61.23     21.29 o 
   1   0   8    66319.63    61072.30   4678.99 o 
   2   0   8    85523.13    83788.27   1522.66 o 
   3   0   8     4603.07     4676.14    163.90 o 
   4   0   8     8892.85     9338.42    229.20 o 
   5   0   8     6424.51     6682.59    200.06 o 
   6   0   8    11019.21    11347.87    289.65 o 
   7   0   8    16308.06    16380.14    392.49 o 
   8   0   8     6450.50     6438.00    271.33 o 
   9   0   8     1033.94     1048.06    127.05 o 
  10   0   8     6991.21     6808.20    415.05 o 
  11   0   8     1521.06     1334.13    219.58 o 
 -13   1   8      124.26       53.67     61.88 o 
 -12   1   8       26.05       41.25     52.68 o 
 -11   1   8     1108.96      997.54     78.55 o 
 -10   1   8     1772.12     1788.20     92.89 o 
  -9   1   8      406.63      380.61     41.13 o 
  -8   1   8     1973.73     2026.94     72.59 o 
  -7   1   8     6964.45     6748.27    151.99 o 
  -6   1   8     2353.69     2301.61     73.41 o 
  -5   1   8      665.83      705.04     37.64 o 
  -4   1   8       47.66       33.04     13.32 o 
  -3   1   8     9839.09     9849.61    153.30 o 
  -2   1   8     4568.35     4557.72     92.38 o 
  -1   1   8       45.49       69.69     24.24 o 
   0   1   8     9152.14     9223.60    139.47 o 
   1   1   8    18865.94    19051.68    266.67 o 
   2   1   8     2430.44     2482.32     62.41 o 
   3   1   8     4643.92     4646.21    103.27 o 
   4   1   8    12548.90    12568.72    203.73 o 
   5   1   8     2985.68     2988.17     81.10 o 
   6   1   8       82.77       96.66     25.90 o 
   7   1   8     2703.70     2912.17    102.40 o 
   8   1   8     1640.05     1634.44     88.98 o 
   9   1   8     2451.80     2305.58    114.21 o 
  10   1   8       13.45       34.67     47.06 o 
  11   1   8      442.69      403.86     72.45 o 
  12   1   8      447.15      612.61    164.55 o 
 -13   2   8      248.08      194.75     87.23 o 
 -12   2   8       91.95       88.41     45.48 o 
 -11   2   8     1173.49     1126.59     81.89 o 
 -10   2   8        5.64        9.19     38.50 o 
  -9   2   8      755.30      741.41     64.75 o 
  -8   2   8     5321.79     5276.50    135.47 o 
  -7   2   8     3361.86     3500.13    100.28 o 
  -6   2   8    12220.29    11698.42    195.40 o 
  -5   2   8    45639.20    43675.63    591.54 o 
  -4   2   8    30873.87    29610.57    467.34 o 
  -3   2   8     4082.07     4047.64    134.23 o 
  -2   2   8    25127.54    25326.90    380.44 o 
  -1   2   8     9048.28     8736.10    178.06 o 
   0   2   8    17526.23    17799.35    281.79 o 
   1   2   8    37910.95    37812.48    505.13 o 
   2   2   8    15478.75    16111.33    238.27 o 
   3   2   8    26971.79    26548.28    373.82 o 
   4   2   8    13453.64    13057.31    232.35 o 
   5   2   8       13.37       93.13     80.59 o 
   6   2   8     4688.60     4685.84    128.78 o 
   7   2   8      223.14      201.33     38.95 o 
   8   2   8     5468.55     5593.88    159.57 o 
   9   2   8     3171.42     3058.57    203.51 o 
  10   2   8      119.63       72.33     45.74 o 
  11   2   8      183.74      132.93     62.26 o 
 -13   3   8       92.45      100.77     67.77 o 
 -12   3   8        1.52       -2.84     58.43 o 
 -11   3   8       15.95       96.46     60.08 o 
 -10   3   8      552.13      542.63     96.37 o 
  -9   3   8       29.30       48.23     35.38 o 
  -8   3   8      383.03      407.78     49.68 o 
  -7   3   8     9157.90     9442.74    199.54 o 
  -6   3   8     5427.88     5427.22    153.89 o 
  -5   3   8      570.50      591.38     36.83 o 
  -4   3   8     7461.92     7704.23    148.67 o 
  -3   3   8      829.71      752.32     57.39 o 
  -2   3   8     3439.26     3556.86     84.26 o 
  -1   3   8     4863.06     4794.01    133.71 o 
   0   3   8     5291.69     5354.28    113.88 o 
   1   3   8     3836.78     3640.40     76.70 o 
   2   3   8     6790.43     6823.67    122.71 o 
   3   3   8      301.27      328.72     30.73 o 
   4   3   8    17969.07    18042.97    383.33 o 
   5   3   8     4674.47     4593.17    141.13 o 
   6   3   8      237.24      211.00     37.85 o 
   7   3   8     2348.92     2249.17     98.59 o 
   8   3   8     3423.80     3381.36    128.21 o 
   9   3   8      467.85      409.85     59.50 o 
  10   3   8       25.76       50.52     46.84 o 
  11   3   8      143.39      108.94     67.62 o 
 -12   4   8     1661.52     2118.12    162.81 o 
 -11   4   8     1982.68     2135.38    186.24 o 
 -10   4   8        3.82       15.94     54.98 o 
  -9   4   8     1641.50     1663.32    183.62 o 
  -8   4   8      377.82      300.46     56.22 o 
  -7   4   8       27.09       29.13     30.27 o 
  -6   4   8      451.83      388.28     41.04 o 
  -5   4   8     3549.20     3471.24     86.22 o 
  -4   4   8      693.05      764.89     40.49 o 
  -3   4   8      196.84      220.49     26.77 o 
  -2   4   8      252.07      328.17     70.26 o 
  -1   4   8    12202.00    12325.18    223.22 o 
   0   4   8     1112.78     1225.68     55.30 o 
   1   4   8    20023.45    18946.15    282.85 o 
   2   4   8    30629.17    29521.89    418.32 o 
   3   4   8     3732.09     3561.74    112.42 o 
   4   4   8     1319.29     1346.19     68.63 o 
   5   4   8     3710.90     3608.01    112.21 o 
   6   4   8     2033.93     2011.42    112.18 o 
   7   4   8     4584.76     4469.88    140.76 o 
   8   4   8     1671.83     1588.01     96.12 o 
   9   4   8      662.35      470.21     65.35 o 
  10   4   8     2260.40     2257.60    211.75 o 
  11   4   8      823.81     1373.80    177.65 o 
 -11   5   8      567.98      765.94    114.77 o 
 -10   5   8      772.63      834.80    110.12 o 
  -9   5   8        4.70       17.93     53.83 o 
  -8   5   8      645.17      543.45     86.07 o 
  -7   5   8     1153.31     1105.12    109.18 o 
  -6   5   8      456.96      311.52    105.20 o 
  -5   5   8      842.10      988.76     96.82 o 
  -4   5   8      214.84      192.84     32.60 o 
  -3   5   8     1810.05     2017.75     92.19 o 
  -2   5   8     6599.98     6611.50    222.98 o 
  -1   5   8      537.78      543.63     66.33 o 
   0   5   8     5468.02     5267.48    128.30 o 
   1   5   8     5741.51     5615.24    134.46 o 
   2   5   8      263.28      279.63     53.57 o 
   3   5   8     1159.44     1208.10     92.02 o 
   4   5   8     2293.91     2384.58    125.92 o 
   5   5   8      326.91      395.02     59.07 o 
   6   5   8       69.34      100.09     42.64 o 
   7   5   8       24.62       17.60     42.19 o 
   8   5   8      809.33      727.15     83.97 o 
   9   5   8     1338.66     1352.51    155.36 o 
  10   5   8        6.18       80.76     60.50 o 
 -10   6   8       87.71       91.23     74.00 o 
  -9   6   8        6.96      -26.32     56.26 o 
  -8   6   8      673.04      573.09    187.09 o 
  -7   6   8      337.93      360.58    123.02 o 
  -6   6   8     4034.91     4035.75    499.94 o 
  -5   6   8     9753.79    10019.94    476.23 o 
  -4   6   8     4083.49     3745.82    161.10 o 
  -3   6   8      364.94      409.61     53.14 o 
  -2   6   8     3245.84     3148.92    138.47 o 
  -1   6   8     1541.46     1784.83    162.59 o 
   0   6   8     1379.04     1411.66     79.19 o 
   1   6   8     5039.36     5131.90    188.17 o 
   2   6   8      664.87      798.39    128.65 o 
   3   6   8     3458.38     3440.69    205.40 o 
   4   6   8     2218.19     2404.40    119.56 o 
   5   6   8      396.19      448.83     65.04 o 
   6   6   8      666.84      820.83    156.74 o 
   7   6   8       21.67       17.80     68.60 o 
   8   6   8      627.97      711.38     91.57 o 
   9   6   8      347.72      386.34     95.87 o 
  -9   7   8       99.42       93.94     69.37 o 
  -8   7   8       30.85        4.16     64.07 o 
  -7   7   8     1367.64     1253.85    126.62 o 
  -6   7   8      524.08      602.88     90.16 o 
  -5   7   8       35.80       45.88     50.72 o 
  -4   7   8     1512.94     1599.70    122.32 o 
  -3   7   8     1161.22     1024.18     99.61 o 
  -2   7   8       14.57      -26.14     40.26 o 
  -1   7   8      461.01      446.90     75.63 o 
   0   7   8        2.85       15.48     43.61 o 
   1   7   8      254.04      392.80     68.92 o 
   2   7   8      639.66      802.87     87.37 o 
   3   7   8       31.08       -2.87     46.37 o 
   4   7   8     1141.04     1395.48    116.44 o 
   5   7   8     1793.46     1908.89    133.25 o 
   6   7   8        0.56       17.70     52.15 o 
   7   7   8      338.25      502.01     87.27 o 
   8   7   8      475.45      575.60    101.55 o 
  -8   8   8      162.61       10.74     82.28 o 
  -7   8   8        0.14      -51.18     63.00 o 
  -6   8   8       12.45       20.15    135.86 o 
  -5   8   8      555.05      571.52     93.90 o 
  -4   8   8      183.01      201.88     86.21 o 
  -3   8   8        3.85        9.00     68.04 o 
  -2   8   8      373.39      328.22    100.75 o 
  -1   8   8      447.81      606.43    112.22 o 
   0   8   8      186.34      108.09     57.44 o 
   1   8   8     1348.07     1625.84    176.08 o 
   2   8   8     2346.99     2760.19    230.71 o 
   3   8   8      483.87      539.00     98.00 o 
   4   8   8        1.04       25.18     57.12 o 
   5   8   8       65.31       79.51     79.25 o 
   6   8   8      537.66      642.24    102.64 o 
  -5   9   8       12.26      -63.17     63.17 o 
  -4   9   8      131.71        9.97     82.04 o 
  -3   9   8       40.00      118.84     84.58 o 
  -2   9   8      194.95      152.42     88.25 o 
  -1   9   8       15.65        7.42     73.60 o 
   0   9   8      457.81      866.02    132.59 o 
   1   9   8      529.05      697.77    195.21 o 
   2   9   8       37.51       97.77     65.91 o 
   3   9   8      156.03        4.60    177.52 o 
   4   9   8       70.31      142.83     72.69 o 
 -13   1   9       73.10       98.26     65.73 o 
 -12   1   9     1347.24     1435.45    115.21 o 
 -11   1   9      434.23      455.82     83.20 o 
 -10   1   9       75.10       41.45     34.62 o 
  -9   1   9      472.39      438.39     53.93 o 
  -8   1   9     8342.98     7948.90    192.26 o 
  -7   1   9      420.52      384.36     46.86 o 
  -6   1   9    20033.39    19360.18    318.96 o 
  -5   1   9    19353.88    18374.57    299.58 o 
  -4   1   9     1284.30     1347.98     45.12 o 
  -3   1   9      155.51      146.63     23.98 o 
  -2   1   9     2769.16     2652.81     68.00 o 
  -1   1   9     4055.64     3913.05     72.12 o 
   0   1   9    11085.27    10896.55    163.41 o 
   1   1   9    50515.06    49696.13    650.90 o 
   2   1   9     9189.54     8981.60    146.22 o 
   3   1   9     2789.32     2851.06     77.88 o 
   4   1   9        7.73        0.33     17.19 o 
   5   1   9     3181.85     3158.51     97.54 o 
   6   1   9        1.64       -0.54     48.07 o 
   7   1   9     9779.88     9605.15    213.62 o 
   8   1   9     4567.37     4687.84    143.04 o 
   9   1   9      148.73       38.87     44.77 o 
  10   1   9      536.98      554.21     76.22 o 
  11   1   9        1.57        7.23     52.07 o 
 -13   2   9        1.61      -35.58     93.21 o 
 -12   2   9       45.72       37.31     56.77 o 
 -11   2   9       40.59      -45.27     53.40 o 
 -10   2   9      212.75      132.94     42.86 o 
  -9   2   9       95.59       52.80     33.57 o 
  -8   2   9       45.56       37.74     24.29 o 
  -7   2   9      277.22      335.55     68.61 o 
  -6   2   9      338.41      338.26     33.18 o 
  -5   2   9      308.12      418.00     36.61 o 
  -4   2   9      550.20      550.38     31.95 o 
  -3   2   9       53.97       76.87     13.91 o 
  -2   2   9      105.70      160.90     24.32 o 
  -1   2   9      921.28      985.03     50.29 o 
   0   2   9     1782.65     1813.57     44.54 o 
   1   2   9      684.32      681.66     30.96 o 
   2   2   9     5727.70     6078.95    111.54 o 
   3   2   9     1168.64     1321.07     51.56 o 
   4   2   9       43.55       32.56     18.78 o 
   5   2   9      451.34      512.50     50.87 o 
   6   2   9      309.90      339.25     43.10 o 
   7   2   9        0.26      -27.33     27.33 o 
   8   2   9      122.37      111.32     38.81 o 
   9   2   9       85.25       72.35     44.62 o 
  10   2   9       61.07       12.14     47.53 o 
  11   2   9       14.03        9.76     70.23 o 
 -13   3   9        0.09       47.57     62.17 o 
 -12   3   9      570.79      755.80    101.36 o 
 -11   3   9      260.84      346.96     65.83 o 
 -10   3   9      165.42      171.41     44.63 o 
  -9   3   9      826.02      745.53     73.83 o 
  -8   3   9     4079.69     3894.51    298.06 o 
  -7   3   9       67.54       53.80     25.79 o 
  -6   3   9    11430.32    11385.72    216.40 o 
  -5   3   9    10531.75    10352.73    176.92 o 
  -4   3   9      568.52      596.53     36.61 o 
  -3   3   9       84.34       95.22     19.77 o 
  -2   3   9    11511.48    11613.44    235.78 o 
  -1   3   9     1788.83     1703.64     57.01 o 
   0   3   9    17763.87    17960.14    332.28 o 
   1   3   9    20902.40    19924.90    289.78 o 
   2   3   9     7808.71     7932.60    139.24 o 
   3   3   9      763.46      873.22     41.27 o 
   4   3   9        5.70       23.25     28.29 o 
   5   3   9       69.09       67.97     27.49 o 
   6   3   9      421.10      368.73     46.52 o 
   7   3   9     6134.00     6075.72    163.12 o 
   8   3   9      628.88      785.85     71.15 o 
   9   3   9      366.76      332.70     56.51 o 
  10   3   9      425.42      269.87     59.89 o 
  11   3   9        0.91       70.86     87.64 o 
 -12   4   9        3.36      109.90     72.72 o 
 -11   4   9      299.77      201.82     91.27 o 
 -10   4   9        7.47      -13.05     45.14 o 
  -9   4   9      643.63      693.08     73.22 o 
  -8   4   9       37.12        2.88     35.55 o 
  -7   4   9        2.14      -11.39     32.06 o 
  -6   4   9       10.93      -12.47     29.41 o 
  -5   4   9     1065.59     1149.31     51.83 o 
  -4   4   9        4.26       11.45     19.25 o 
  -3   4   9     7700.10     7319.23    297.15 o 
  -2   4   9     7890.77     7690.54    183.65 o 
  -1   4   9      866.24      927.13     50.11 o 
   0   4   9     1030.40      993.17     52.04 o 
   1   4   9      424.36      462.44     41.39 o 
   2   4   9      178.86      143.26     25.44 o 
   3   4   9      201.17      211.73     39.49 o 
   4   4   9      355.06      255.33     43.04 o 
   5   4   9       12.48        7.12     27.49 o 
   6   4   9      856.00      963.53     89.88 o 
   7   4   9       18.40       15.24     40.57 o 
   8   4   9       27.69       45.94     44.16 o 
   9   4   9      170.94      185.08     59.99 o 
  10   4   9       68.67       24.67     57.69 o 
 -11   5   9       66.81       30.75     67.79 o 
 -10   5   9       34.99       59.06     66.14 o 
  -9   5   9      110.53      114.15     61.26 o 
  -8   5   9     2053.02     2038.14    143.07 o 
  -7   5   9      360.75      351.10     72.89 o 
  -6   5   9     4316.45     4660.59    424.61 o 
  -5   5   9     7880.30     7667.91    245.53 o 
  -4   5   9     1717.46     1697.61     90.68 o 
  -3   5   9      223.71      189.46    124.07 o 
  -2   5   9     1915.92     1973.42     90.42 o 
  -1   5   9      357.60      346.84     44.90 o 
   0   5   9     2855.44     2798.51     99.92 o 
   1   5   9    11806.30    11396.62    264.17 o 
   2   5   9     2258.98     2225.43    101.10 o 
   3   5   9      415.40      337.12     95.52 o 
   4   5   9       92.72       80.38     45.71 o 
   5   5   9     1094.81     1134.41     95.34 o 
   6   5   9       70.52       71.97     41.56 o 
   7   5   9     2996.19     3079.98    139.80 o 
   8   5   9     1615.07     1760.76    194.05 o 
   9   5   9       17.39      -37.64     54.85 o 
  10   5   9        3.68       -1.81    105.60 o 
 -10   6   9       92.75      163.63     80.47 o 
  -9   6   9      311.00      378.75    141.49 o 
  -8   6   9       29.43       46.05     58.17 o 
  -7   6   9      524.27      537.86     87.33 o 
  -6   6   9       48.44       72.18     49.08 o 
  -5   6   9      382.55      466.01     76.38 o 
  -4   6   9      649.33      704.68     85.38 o 
  -3   6   9        1.37       31.56     33.19 o 
  -2   6   9       20.85       32.02     43.23 o 
  -1   6   9      499.92      427.25     55.56 o 
   0   6   9       41.58       26.19     30.83 o 
   1   6   9      957.85      997.44    207.26 o 
   2   6   9     1201.27     1374.49    103.62 o 
   3   6   9        0.61        4.13     39.15 o 
   4   6   9      501.02      631.66     82.64 o 
   5   6   9      185.57      172.09     51.75 o 
   6   6   9      186.32      179.01     53.99 o 
   7   6   9       76.70       24.21     64.14 o 
   8   6   9      107.93       49.60     58.95 o 
   9   6   9       87.95       49.05     90.19 o 
  -9   7   9       43.89        7.50     85.55 o 
  -8   7   9      116.55      139.35     73.14 o 
  -7   7   9       99.88      105.60    108.22 o 
  -6   7   9      777.04      966.32    111.79 o 
  -5   7   9      639.30      717.48     92.06 o 
  -4   7   9       13.61       11.02     44.40 o 
  -3   7   9       13.18       52.67     43.33 o 
  -2   7   9     1419.52     1541.10    150.91 o 
  -1   7   9      386.29      360.36     67.20 o 
   0   7   9       90.41       17.14     45.38 o 
   1   7   9     4730.77     5014.23    559.16 o 
   2   7   9     2242.52     2080.19    187.35 o 
   3   7   9      154.34       95.40     54.57 o 
   4   7   9        7.91       -7.95     47.80 o 
   5   7   9        9.31       35.25     48.41 o 
   6   7   9      964.71     1156.88    199.25 o 
   7   7   9     1628.29     1695.01    140.37 o 
  -8   8   9        1.64       31.97    133.11 o 
  -7   8   9       89.19      120.86    100.62 o 
  -6   8   9        2.95      -36.76     65.90 o 
  -5   8   9      294.31      342.55    250.89 o 
  -4   8   9       62.38      -30.89     54.11 o 
  -3   8   9      403.49      360.93    100.75 o 
  -2   8   9       72.50       68.95     76.37 o 
  -1   8   9       23.95      121.71    112.15 o 
   0   8   9      890.21      931.16    182.50 o 
   1   8   9       23.00       -6.60    124.20 o 
   2   8   9      291.83      280.22     68.18 o 
   3   8   9      238.44      162.07     66.72 o 
   4   8   9       67.51       84.64     61.93 o 
   5   8   9      118.89      127.52     66.70 o 
   6   8   9        1.08       16.62     71.95 o 
  -5   9   9      599.83      536.71    259.93 o 
  -4   9   9      530.44      416.86    117.91 o 
  -3   9   9       21.05       85.05     80.14 o 
  -2   9   9      111.64       76.49     89.71 o 
  -1   9   9      123.36       13.87     72.01 o 
   0   9   9      716.27      666.07    163.11 o 
   1   9   9      570.47      756.47    135.99 o 
   2   9   9      152.10      167.89     75.20 o 
   3   9   9        1.74       -5.25     64.14 o 
 -13   0  10     1198.09     1125.25    159.40 o 
 -12   0  10     1208.02     1353.82    161.38 o 
 -11   0  10        0.63      -55.89     55.89 o 
 -10   0  10     1439.33     1192.43    169.79 o 
  -9   0  10      109.02      123.38     41.76 o 
  -8   0  10     2413.52     2462.08    113.74 o 
  -7   0  10      798.60      753.18     65.94 o 
  -6   0  10     1675.92     1813.13    117.65 o 
  -5   0  10     4202.83     3895.88    124.43 o 
  -4   0  10     6618.70     6857.45    174.40 o 
  -3   0  10    23521.54    23509.63    466.75 o 
  -2   0  10    90075.77    87074.68   2145.46 o 
  -1   0  10    31400.15    31235.65    594.64 o 
   0   0  10    15972.18    15978.01    354.26 o 
   1   0  10    66066.15    64582.00   4392.20 o 
   2   0  10    15842.72    14893.84    316.45 o 
   3   0  10    25204.03    24405.28    496.26 o 
   4   0  10    15237.24    15359.65    345.13 o 
   5   0  10      460.76      493.95     57.33 o 
   6   0  10    16442.77    16903.44    398.17 o 
   7   0  10    16087.82    16177.69    396.30 o 
   8   0  10     1008.49      884.36    113.95 o 
   9   0  10     3995.68     4144.25    226.64 o 
  10   0  10      854.56      751.88    117.78 o 
  11   0  10      268.52      324.85    110.33 o 
 -13   1  10       43.17      108.10     80.70 o 
 -12   1  10      203.68      234.66     69.11 o 
 -11   1  10        2.17       97.57     42.00 o 
 -10   1  10     1034.15      999.47    161.98 o 
  -9   1  10       94.76       56.23     22.78 o 
  -8   1  10     1093.90     1122.84     60.40 o 
  -7   1  10     2826.91     2843.60    134.12 o 
  -6   1  10     1920.76     1727.10    101.36 o 
  -5   1  10       18.23       16.68     15.50 o 
  -4   1  10     9075.53     8957.73    192.47 o 
  -3   1  10     6016.90     5865.71    116.15 o 
  -2   1  10     2277.13     2270.23     53.12 o 
  -1   1  10     5286.09     5252.57     92.54 o 
   0   1  10    16685.24    16631.78    238.67 o 
   1   1  10     6000.26     5969.75    113.60 o 
   2   1  10       24.10       30.37     12.98 o 
   3   1  10     8529.74     8333.42    229.12 o 
   4   1  10    12895.11    12847.65    212.49 o 
   5   1  10     4035.85     4064.87    108.17 o 
   6   1  10      360.24      390.67     81.28 o 
   7   1  10      787.38      879.07     67.42 o 
   8   1  10     1859.50     1830.92     95.64 o 
   9   1  10      646.93      736.91     87.10 o 
  10   1  10      315.49      291.22     67.06 o 
  11   1  10      681.44      792.23     96.22 o 
 -13   2  10        0.18      -11.87     72.82 o 
 -12   2  10        8.36       13.82     49.74 o 
 -11   2  10      716.81      692.40    119.62 o 
 -10   2  10      209.60      148.23     67.40 o 
  -9   2  10    10267.36    10601.99    275.58 o 
  -8   2  10    16531.61    16662.22    300.67 o 
  -7   2  10        8.26       10.70     19.92 o 
  -6   2  10    11663.21    11518.02    277.03 o 
  -5   2  10    10999.54    10412.91    215.31 o 
  -4   2  10      301.03      256.45     34.51 o 
  -3   2  10     3260.78     3233.31     81.21 o 
  -2   2  10     4451.93     4427.68     94.21 o 
  -1   2  10     2677.12     2701.15     90.83 o 
   0   2  10    29715.75    29144.64    435.70 o 
   1   2  10     7711.65     7833.98    133.22 o 
   2   2  10     3674.09     3564.02     84.56 o 
   3   2  10     2228.52     2336.45     70.01 o 
   4   2  10     7274.96     7040.68    136.55 o 
   5   2  10     8022.06     8132.75    203.77 o 
   6   2  10      228.65      231.53     38.65 o 
   7   2  10     3525.83     3458.06    117.75 o 
   8   2  10     1520.24     1583.79    184.25 o 
   9   2  10     1474.25     1512.39     96.99 o 
  10   2  10     1334.93     1295.58    143.26 o 
  11   2  10      839.89      760.33     94.53 o 
 -13   3  10      127.45       65.36     68.27 o 
 -12   3  10        7.82       38.89     53.24 o 
 -11   3  10      430.66      452.96     79.75 o 
 -10   3  10     1727.67     1747.36    105.90 o 
  -9   3  10      579.43      527.28     83.29 o 
  -8   3  10     1736.00     1905.86     98.66 o 
  -7   3  10     4709.20     4799.47    125.30 o 
  -6   3  10     1307.35     1304.10     55.90 o 
  -5   3  10      220.35      218.66     27.61 o 
  -4   3  10     2753.05     2667.10     80.92 o 
  -3   3  10    12830.67    12948.10    223.97 o 
  -2   3  10     5471.40     5673.43    144.24 o 
  -1   3  10     1811.29     1790.02     67.72 o 
   0   3  10     1691.39     1545.80     56.98 o 
   1   3  10     6778.54     6452.14    118.29 o 
   2   3  10      249.48      212.51     39.09 o 
   3   3  10     3979.30     3991.30     90.10 o 
   4   3  10     5942.86     5838.81    139.57 o 
   5   3  10     1307.93     1295.55     70.87 o 
   6   3  10      989.03      971.51     79.81 o 
   7   3  10     1128.91     1115.66     76.77 o 
   8   3  10     1233.10     1306.73     87.76 o 
   9   3  10      388.55      307.89     63.16 o 
  10   3  10       27.96       17.93     50.18 o 
  11   3  10      386.49      176.34    139.14 o 
 -12   4  10      385.98      537.15     92.40 o 
 -11   4  10        7.78      -25.02     50.74 o 
 -10   4  10       16.23      -25.56     43.64 o 
  -9   4  10     1149.52     1009.19    142.66 o 
  -8   4  10      644.36      696.36    122.10 o 
  -7   4  10        2.70       19.08     53.50 o 
  -6   4  10      738.90      724.46    131.14 o 
  -5   4  10       91.33      127.43     32.28 o 
  -4   4  10       20.81      -18.18     18.18 o 
  -3   4  10    13348.04    13542.72    281.76 o 
  -2   4  10    72355.22    69440.07   1130.75 o 
  -1   4  10     6893.42     7091.48    173.64 o 
   0   4  10     2979.26     2792.25     83.90 o 
   1   4  10    13820.42    13628.79    247.18 o 
   2   4  10     5353.59     5110.44    139.35 o 
   3   4  10     8802.72     8789.94    214.61 o 
   4   4  10     3815.53     3834.27    148.76 o 
   5   4  10       26.29       80.28     38.26 o 
   6   4  10     6909.75     6623.45    196.12 o 
   7   4  10     7886.85     7790.79    225.92 o 
   8   4  10      215.17      206.43     55.29 o 
   9   4  10      931.09      921.20    125.49 o 
  10   4  10      132.13      104.31     66.60 o 
 -11   5  10      368.19      282.05    112.40 o 
 -10   5  10        8.07       80.05     86.21 o 
  -9   5  10        0.03       -8.78     51.74 o 
  -8   5  10      235.61      191.65     58.11 o 
  -7   5  10      451.88      428.27     81.10 o 
  -6   5  10      725.49      741.32     89.09 o 
  -5   5  10     1049.75      893.43    178.44 o 
  -4   5  10     1672.54     1635.24    109.92 o 
  -3   5  10     6639.04     6560.63    176.01 o 
  -2   5  10     1072.25     1019.00    114.13 o 
  -1   5  10     7255.84     7194.24    182.34 o 
   0   5  10     1563.10     1605.13     80.33 o 
   1   5  10      151.61      128.79     32.72 o 
   2   5  10      119.26      154.21     46.22 o 
   3   5  10      472.41      522.62     73.15 o 
   4   5  10     2157.01     2157.03    151.22 o 
   5   5  10     1367.74     1419.09     96.20 o 
   6   5  10     1010.13     1176.14     94.08 o 
   7   5  10      565.79      650.56     92.17 o 
   8   5  10     2568.74     2531.02    144.70 o 
   9   5  10      256.60      201.21     70.90 o 
 -10   6  10       74.32      159.89     79.05 o 
  -9   6  10     1594.29     1580.33    208.83 o 
  -8   6  10     3168.43     3460.79    522.61 o 
  -7   6  10        9.88       -6.96     64.33 o 
  -6   6  10     2926.52     2897.69    168.88 o 
  -5   6  10     3125.33     2832.03    230.71 o 
  -4   6  10     1517.18     1708.15    160.59 o 
  -3   6  10      700.98      855.92    120.30 o 
  -2   6  10      715.50      719.28     65.06 o 
  -1   6  10      226.90      210.54     64.45 o 
   0   6  10     3275.10     3234.25    118.38 o 
   1   6  10     1980.73     2067.99    127.81 o 
   2   6  10      232.47      231.47     53.67 o 
   3   6  10      166.48      177.10     52.25 o 
   4   6  10     1569.24     1825.71    303.03 o 
   5   6  10     1862.88     1941.71    132.40 o 
   6   6  10        0.09      -30.03     46.67 o 
   7   6  10      429.05      264.93     66.80 o 
   8   6  10      434.90      345.33     75.26 o 
  -9   7  10        6.57       12.63     70.68 o 
  -8   7  10      495.01      493.87     98.04 o 
  -7   7  10      971.62     1059.58    116.61 o 
  -6   7  10       28.53       46.11     96.43 o 
  -5   7  10      290.92      356.51     75.39 o 
  -4   7  10      426.15      437.33     76.89 o 
  -3   7  10      447.49      412.12    100.06 o 
  -2   7  10      559.29      489.59     59.13 o 
  -1   7  10       89.64      130.32     69.70 o 
   0   7  10      103.91       94.59    104.42 o 
   1   7  10     1178.90     1354.43    115.89 o 
   2   7  10       85.94       77.13     53.06 o 
   3   7  10     1036.55     1027.05    201.63 o 
   4   7  10     1900.93     1878.90    136.73 o 
   5   7  10       21.13      -23.83     49.22 o 
   6   7  10       32.94       74.46     61.45 o 
   7   7  10      214.86      244.20     80.38 o 
  -8   8  10       34.85       53.98    120.01 o 
  -7   8  10        0.05       34.30     68.80 o 
  -6   8  10       20.75       28.93     64.44 o 
  -5   8  10        7.86      -16.05     77.69 o 
  -4   8  10        5.39       47.15     74.52 o 
  -3   8  10      381.87      424.87    107.90 o 
  -2   8  10     3017.73     3007.42    282.46 o 
  -1   8  10      614.65      840.02    130.94 o 
   0   8  10      199.48      258.07    120.92 o 
   1   8  10      795.60      992.82    178.18 o 
   2   8  10      818.87     1029.23    280.10 o 
   3   8  10     1148.98     1019.25    123.54 o 
   4   8  10      341.55      405.72     83.74 o 
   5   8  10        7.60       17.68     61.75 o 
  -5   9  10       63.88      -62.10    107.43 o 
  -4   9  10      157.94      121.94     96.74 o 
  -3   9  10      648.07      674.29    169.53 o 
  -2   9  10        0.51      -29.67     80.33 o 
  -1   9  10      262.60      251.91     96.84 o 
   0   9  10      172.94      184.07     86.29 o 
   1   9  10       46.20       21.75     84.37 o 
   2   9  10       68.38      116.19     70.67 o 
   3   9  10       70.13      178.77     72.77 o 
 -13   1  11        6.44      -52.43     71.63 o 
 -12   1  11      489.64      550.32     78.83 o 
 -11   1  11     1668.60     1493.64     93.49 o 
 -10   1  11      441.62      445.98     55.91 o 
  -9   1  11     6130.65     6299.15    331.00 o 
  -8   1  11     2140.07     2106.16     76.31 o 
  -7   1  11      650.66      652.89     45.79 o 
  -6   1  11      265.72      336.27     33.71 o 
  -5   1  11     2013.83     2031.79     61.76 o 
  -4   1  11      171.04      232.33     54.39 o 
  -3   1  11    36104.28    34609.38    471.29 o 
  -2   1  11    26237.34    25787.02    357.11 o 
  -1   1  11        1.62       -0.72     15.83 o 
   0   1  11     1526.88     1455.68     43.16 o 
   1   1  11       89.11      124.14     16.70 o 
   2   1  11     2141.68     2132.80     76.62 o 
   3   1  11    12496.84    12424.39    257.33 o 
   4   1  11    28197.08    28053.87    407.49 o 
   5   1  11     3747.52     3689.64    178.44 o 
   6   1  11     1820.94     1940.99     87.48 o 
   7   1  11      107.42      104.01     35.13 o 
   8   1  11        4.79       56.20     36.58 o 
   9   1  11       78.49       41.42     46.46 o 
  10   1  11     1071.78     1207.65    107.02 o 
  11   1  11      459.83      462.34     82.62 o 
 -13   2  11       38.81       58.77     56.96 o 
 -12   2  11        0.17      -21.08     49.21 o 
 -11   2  11      244.92      239.27     84.18 o 
 -10   2  11      101.59      102.45     55.44 o 
  -9   2  11        2.40       43.55     40.12 o 
  -8   2  11      552.70      579.82     89.13 o 
  -7   2  11       33.58       44.51     20.10 o 
  -6   2  11      124.53      118.42     24.28 o 
  -5   2  11      257.37      238.24     27.62 o 
  -4   2  11      807.43      814.58     37.61 o 
  -3   2  11      642.88      664.11     89.41 o 
  -2   2  11     4080.02     4005.71     89.56 o 
  -1   2  11      421.27      428.46     39.38 o 
   0   2  11      461.44      450.21     25.16 o 
   1   2  11     2565.24     2671.88    110.92 o 
   2   2  11        1.79      -12.38     12.38 o 
   3   2  11      919.62      846.40     55.78 o 
   4   2  11       17.47       11.97     19.85 o 
   5   2  11       11.31        4.08     20.72 o 
   6   2  11     1539.67     1552.12     81.23 o 
   7   2  11        0.60       28.07     46.42 o 
   8   2  11       89.31       46.39     52.76 o 
   9   2  11       36.80       67.09     44.16 o 
  10   2  11        4.85       80.06     58.16 o 
  11   2  11        4.64       80.52     92.92 o 
 -13   3  11       28.55       32.28     81.15 o 
 -12   3  11      117.53       88.81     61.78 o 
 -11   3  11      551.27      583.22    106.69 o 
 -10   3  11      545.96      570.31     71.97 o 
  -9   3  11     3147.02     3369.33    133.21 o 
  -8   3  11      534.22      475.93     90.94 o 
  -7   3  11      536.80      580.33     66.19 o 
  -6   3  11      155.10      180.86     31.91 o 
  -5   3  11     2173.12     2063.52    107.12 o 
  -4   3  11      737.60      739.82     59.49 o 
  -3   3  11     8018.39     7972.14    188.25 o 
  -2   3  11    16508.15    16093.47    313.48 o 
  -1   3  11      797.87      825.35     94.19 o 
   0   3  11     4952.09     4749.73    110.19 o 
   1   3  11       87.93       91.10     28.68 o 
   2   3  11       35.31       19.84     18.82 o 
   3   3  11     6870.14     6732.01    164.21 o 
   4   3  11     6800.05     6626.43    169.50 o 
   5   3  11      704.96      757.85     58.45 o 
   6   3  11     3636.55     3921.82    141.82 o 
   7   3  11      484.75      386.44     54.67 o 
   8   3  11      399.67      319.69     98.52 o 
   9   3  11       45.58       67.56     43.88 o 
  10   3  11      728.80      692.73    120.78 o 
 -12   4  11       12.91       18.66     56.65 o 
 -11   4  11        0.09      -50.57     50.57 o 
 -10   4  11       15.14        9.13     49.32 o 
  -9   4  11       66.75      103.72     51.08 o 
  -8   4  11       28.41        9.94     36.98 o 
  -7   4  11      105.34      206.92    109.54 o 
  -6   4  11     1226.98     1230.98     78.79 o 
  -5   4  11       46.69       32.31     27.67 o 
  -4   4  11      447.80      452.94     52.77 o 
  -3   4  11      711.60      694.05     71.04 o 
  -2   4  11      444.81      407.22     48.31 o 
  -1   4  11     1795.77     1856.20     99.87 o 
   0   4  11        9.41       29.81     23.25 o 
   1   4  11       51.74       73.03     27.14 o 
   2   4  11        0.86      -19.24     19.24 o 
   3   4  11       64.09       53.88     47.35 o 
   4   4  11      100.30       99.42     34.37 o 
   5   4  11      781.80      739.89     70.84 o 
   6   4  11       39.43       76.87     39.68 o 
   7   4  11      613.88      676.91     77.30 o 
   8   4  11     1056.68     1188.85    103.13 o 
   9   4  11        6.24        1.20     46.91 o 
  10   4  11       59.26       97.83    105.76 o 
 -11   5  11      164.53      172.24     68.13 o 
 -10   5  11      289.42      192.02     75.60 o 
  -9   5  11     3369.01     3277.92    254.43 o 
  -8   5  11     2500.57     2583.43    212.33 o 
  -7   5  11        0.17       14.29     63.01 o 
  -6   5  11       59.95       39.90     40.93 o 
  -5   5  11        1.66       -3.51     37.58 o 
  -4   5  11     1094.60     1106.89     91.17 o 
  -3   5  11    11004.49    10560.16    246.39 o 
  -2   5  11     7828.98     7652.24    194.90 o 
  -1   5  11      264.06      210.88     58.47 o 
   0   5  11     1766.67     1696.85     86.37 o 
   1   5  11       77.39       55.46     30.47 o 
   2   5  11      522.53      513.58     70.22 o 
   3   5  11     2677.14     2574.94    133.09 o 
   4   5  11     4366.27     4592.79    175.59 o 
   5   5  11      775.35      910.78     81.75 o 
   6   5  11      452.27      407.77     66.58 o 
   7   5  11      443.27      380.58     87.55 o 
   8   5  11      104.43       94.28     57.78 o 
   9   5  11      380.83      281.33     76.84 o 
 -10   6  11      156.71       92.28    104.38 o 
  -9   6  11        9.43       58.71     93.78 o 
  -8   6  11      366.23      312.83    108.52 o 
  -7   6  11       29.84        7.36    133.76 o 
  -6   6  11      170.98       53.80     66.50 o 
  -5   6  11       41.27       43.33     65.07 o 
  -4   6  11      677.13      646.94     75.41 o 
  -3   6  11       14.46       17.25     32.96 o 
  -2   6  11        3.28       27.20     50.35 o 
  -1   6  11       54.52       18.85     32.51 o 
   0   6  11     1316.08     1299.24    228.35 o 
   1   6  11     1274.04     1262.16    106.85 o 
   2   6  11       24.73       67.98     41.38 o 
   3   6  11     1156.36     1149.55    104.58 o 
   4   6  11       49.00       76.15     56.84 o 
   5   6  11       98.15      180.95     69.89 o 
   6   6  11      108.43       29.68     56.39 o 
   7   6  11       16.16       11.56     60.22 o 
   8   6  11        6.49       13.49     62.93 o 
  -9   7  11      435.31      268.61    119.82 o 
  -8   7  11      348.64      227.86    142.28 o 
  -7   7  11       64.65       89.50     83.71 o 
  -6   7  11       36.97      -15.12     70.96 o 
  -5   7  11      355.34      274.09     94.56 o 
  -4   7  11       35.25        4.86     38.34 o 
  -3   7  11     2932.28     2920.08    246.16 o 
  -2   7  11     2535.97     2606.56    119.38 o 
  -1   7  11      880.49      707.78     92.04 o 
   0   7  11      113.25       89.48     51.34 o 
   1   7  11       31.65       54.97     47.88 o 
   2   7  11      347.88      330.90     72.44 o 
   3   7  11     2120.50     2097.80    142.07 o 
   4   7  11     1817.85     1934.63    138.76 o 
   5   7  11       76.62      180.68     71.00 o 
   6   7  11      759.75      679.24    102.69 o 
   7   7  11      281.53      384.93    105.70 o 
  -7   8  11       24.84       38.23     91.85 o 
  -6   8  11      342.62      385.91    114.15 o 
  -5   8  11       12.56       21.73     87.20 o 
  -4   8  11      478.62      445.00     74.45 o 
  -3   8  11       94.17      133.03     53.29 o 
  -2   8  11       12.22       80.18     70.28 o 
  -1   8  11       74.81      120.78     66.95 o 
   0   8  11       27.13      129.52     57.58 o 
   1   8  11       85.26      169.42     62.14 o 
   2   8  11       22.61       35.53     57.70 o 
   3   8  11       30.53      -45.18     73.63 o 
   4   8  11       74.28      169.88     69.54 o 
   5   8  11      232.66      197.38     72.48 o 
  -5   9  11       55.22      241.85    134.94 o 
  -4   9  11      107.98      156.95    118.70 o 
  -3   9  11      430.37      247.66    107.93 o 
  -2   9  11      358.95      428.34    166.78 o 
  -1   9  11       26.36      -70.61     70.61 o 
   0   9  11       92.30       86.39     80.39 o 
   1   9  11        4.39      121.32     97.47 o 
   2   9  11        8.30        6.77     64.91 o 
 -13   0  12       60.08      -93.02    113.98 o 
 -12   0  12      448.64      283.49    103.41 o 
 -11   0  12        7.69       41.03     45.30 o 
 -10   0  12     1033.76      994.00    144.38 o 
  -9   0  12     1775.16     1790.87    110.43 o 
  -8   0  12      878.20     1062.34    128.92 o 
  -7   0  12       65.94      101.54     38.52 o 
  -6   0  12    12107.63    11701.49    571.48 o 
  -5   0  12    31001.78    30682.77    614.41 o 
  -4   0  12     4127.49     4088.56    128.26 o 
  -3   0  12    49543.16    47893.67    905.24 o 
  -2   0  12    41772.37    40363.26    766.90 o 
  -1   0  12     5289.63     5139.43    241.46 o 
   0   0  12     9815.57    10196.00    284.37 o 
   1   0  12     1367.39     1383.58     63.01 o 
   3   0  12    48217.84    48541.71   1032.90 o 
   4   0  12    10425.76    10265.79    260.19 o 
   5   0  12     2510.02     2476.57    173.07 o 
   6   0  12     8295.73     8483.79    248.24 o 
   7   0  12      223.31      244.04    118.44 o 
   8   0  12      925.63     1046.48    124.93 o 
   9   0  12      247.21      224.79     89.09 o 
  10   0  12      381.25      431.65    106.28 o 
  11   0  12        0.64       79.66    107.17 o 
 -13   1  12        0.41       -4.72     80.60 o 
 -12   1  12      247.52      169.01     68.79 o 
 -11   1  12       23.48       77.70     46.81 o 
 -10   1  12        8.19       47.34     33.03 o 
  -9   1  12      144.68      118.30     31.34 o 
  -8   1  12     2646.32     2731.14     87.23 o 
  -7   1  12     3348.21     3264.50    149.60 o 
  -6   1  12     3163.53     3303.19     86.82 o 
  -5   1  12      443.64      456.06     34.89 o 
  -4   1  12    12881.30    12947.47    206.28 o 
  -3   1  12     6095.51     6232.34    114.92 o 
  -2   1  12        2.56       13.13     10.55 o 
  -1   1  12     3067.60     3068.32     67.32 o 
   0   1  12    10141.88    10180.88    173.89 o 
   1   1  12     7378.94     7625.41    130.96 o 
   2   1  12      142.02      174.64     30.41 o 
   3   1  12     7952.37     7984.65    159.08 o 
   4   1  12     6378.03     6198.33    143.74 o 
   5   1  12     2233.79     2318.79     77.81 o 
   6   1  12     2092.60     2014.47     90.50 o 
   7   1  12     1111.40     1162.56     77.44 o 
   8   1  12     2526.15     2503.30    118.15 o 
   9   1  12       65.68       84.09     53.90 o 
  10   1  12      188.36      230.82    103.85 o 
  11   1  12      426.14      347.71    142.80 o 
 -13   2  12      752.61      690.53    116.86 o 
 -12   2  12     2127.33     2053.81    126.56 o 
 -11   2  12       88.99       93.11     49.48 o 
 -10   2  12     2098.07     2474.60    182.67 o 
  -9   2  12     7258.80     7340.00    239.74 o 
  -8   2  12      838.26      900.86     72.52 o 
  -7   2  12        3.42       34.83     25.13 o 
  -6   2  12     2284.75     2233.24     80.19 o 
  -5   2  12      120.93      140.36     25.56 o 
  -4   2  12    11598.95    11683.63    213.50 o 
  -3   2  12    20241.19    20274.96    327.53 o 
  -2   2  12       28.79       26.28     16.90 o 
  -1   2  12     2193.78     2062.82     74.69 o 
   0   2  12     1035.81     1038.66     48.54 o 
   1   2  12    16675.99    15752.21    260.86 o 
   2   2  12     4812.63     4760.80     99.01 o 
   3   2  12     7826.93     7477.53    140.69 o 
   4   2  12    13806.72    13733.71    230.11 o 
   5   2  12     5212.22     5194.84    156.86 o 
   6   2  12      129.90      211.40     39.93 o 
   7   2  12      491.77      617.23     95.34 o 
   8   2  12      337.02      310.83     79.95 o 
   9   2  12     5981.13     6043.50    225.68 o 
  10   2  12     3651.12     3777.10    505.66 o 
 -12   3  12      152.89       84.62     64.20 o 
 -11   3  12      749.06      758.85    103.08 o 
 -10   3  12       90.79      157.04     75.12 o 
  -9   3  12      313.61      470.84     64.32 o 
  -8   3  12     2042.39     1852.58     98.82 o 
  -7   3  12      930.34      984.12     62.28 o 
  -6   3  12      548.04      550.35     62.21 o 
  -5   3  12      107.61       84.87     39.48 o 
  -4   3  12     2071.86     2197.21    136.58 o 
  -3   3  12    16053.00    15838.59    316.10 o 
  -2   3  12     9042.55     8989.96    204.69 o 
  -1   3  12     1120.11     1113.29     67.45 o 
   0   3  12     7004.07     6841.87    166.98 o 
   1   3  12     5526.21     5462.42    125.37 o 
   2   3  12      141.73       96.76     29.07 o 
   3   3  12     5040.90     5057.45    123.32 o 
   4   3  12     1534.15     1510.27     97.70 o 
   5   3  12       35.72       71.28     46.52 o 
   6   3  12       15.02       14.42     35.97 o 
   7   3  12      982.70     1034.03     89.93 o 
   8   3  12     1514.34     1451.65    108.35 o 
   9   3  12      324.53      227.91     81.01 o 
  10   3  12      170.19      221.12     71.47 o 
 -12   4  12      195.76      220.40     79.39 o 
 -11   4  12       45.06       32.52     54.94 o 
 -10   4  12      315.35      308.84     73.97 o 
  -9   4  12      224.21      238.43     65.96 o 
  -8   4  12       28.18        3.44     44.83 o 
  -7   4  12      677.82      764.56     85.73 o 
  -6   4  12     7199.24     7696.17    203.10 o 
  -5   4  12     7172.92     7134.67    313.00 o 
  -4   4  12      682.48      840.44     69.57 o 
  -3   4  12    19129.86    18810.94    371.19 o 
  -2   4  12    17844.16    17658.31    351.05 o 
  -1   4  12     2951.24     2846.77    155.17 o 
   0   4  12     1468.47     1494.56    105.19 o 
   1   4  12        7.37       15.13     26.71 o 
   2   4  12     8848.01     8636.72    248.01 o 
   3   4  12    17008.17    16107.36    340.06 o 
   4   4  12     3038.67     3244.48    155.71 o 
   5   4  12      568.80      423.11     76.15 o 
   6   4  12     2567.14     2578.46    136.80 o 
   7   4  12       17.04       98.39     48.12 o 
   8   4  12      899.82      999.62     96.14 o 
   9   4  12        4.32      -24.38     53.11 o 
 -11   5  12        0.92       28.07     75.28 o 
 -10   5  12      162.82       91.50     59.67 o 
  -9   5  12      224.55      115.22     56.05 o 
  -8   5  12      290.36      385.96     73.18 o 
  -7   5  12      884.65      939.47     95.79 o 
  -6   5  12      702.50      665.14     81.53 o 
  -5   5  12       50.10       86.67     38.35 o 
  -4   5  12      552.63      703.01     66.00 o 
  -3   5  12      637.06      705.70     66.41 o 
  -2   5  12     1146.41     1149.00     75.59 o 
  -1   5  12     2018.76     2008.19     95.43 o 
   0   5  12     1248.32     1184.47     75.26 o 
   1   5  12      986.90     1117.44     97.16 o 
   2   5  12        2.58      -16.60     32.69 o 
   3   5  12     1405.61     1417.16    107.55 o 
   4   5  12     2614.04     2702.18    136.08 o 
   5   5  12     1385.40     1716.51    121.71 o 
   6   5  12      104.34       52.32     51.09 o 
   7   5  12     1819.50     1870.13    138.80 o 
   8   5  12      745.70      725.19     91.08 o 
   9   5  12       26.20      -47.45    102.29 o 
 -10   6  12      688.46      617.51     99.69 o 
  -9   6  12     1408.99     1300.36    124.21 o 
  -8   6  12      471.75      258.15    142.22 o 
  -7   6  12      137.93       36.36     57.54 o 
  -6   6  12      134.21      187.27     53.56 o 
  -5   6  12       38.89       13.11     40.27 o 
  -4   6  12      825.78      718.91     83.93 o 
  -3   6  12     2897.53     2624.91    159.66 o 
  -2   6  12     1339.33     1088.37     78.67 o 
  -1   6  12      358.76      380.44     74.29 o 
   0   6  12       23.63      -13.63     37.53 o 
   1   6  12     3277.38     3412.92    167.83 o 
   2   6  12     1199.53     1383.31    111.73 o 
   3   6  12      270.79      323.41     66.79 o 
   4   6  12     2715.23     2774.70    183.16 o 
   5   6  12      283.26      346.12     72.82 o 
   6   6  12      343.72      334.87     77.81 o 
   7   6  12      291.12      261.19     75.92 o 
  -9   7  12      112.32       29.75     52.95 o 
  -8   7  12      308.94      131.61     67.86 o 
  -7   7  12       22.45      -39.77     39.77 o 
  -6   7  12       15.36       56.94     47.97 o 
  -5   7  12      465.43      405.42     72.30 o 
  -4   7  12      164.10      222.08     74.08 o 
  -3   7  12     1312.52     1370.15    109.48 o 
  -2   7  12      511.85      543.02     91.38 o 
  -1   7  12      172.46       94.31     55.74 o 
   0   7  12     1592.03     1687.32    257.31 o 
   1   7  12      228.77      222.99     61.24 o 
   2   7  12      243.93      142.58     59.73 o 
   3   7  12      746.27      767.46    126.95 o 
   4   7  12        0.33       18.61     55.19 o 
   5   7  12      116.79      120.31     67.43 o 
   6   7  12       26.50       15.23     60.97 o 
  -7   8  12       78.73       31.36     63.02 o 
  -6   8  12      630.38      600.23     90.89 o 
  -5   8  12      780.93      568.87     96.84 o 
  -4   8  12        3.56       20.01     59.14 o 
  -3   8  12     1769.00     1824.35    350.07 o 
  -2   8  12     1171.19     1104.53    149.71 o 
  -1   8  12      676.00      684.11     98.29 o 
   0   8  12      135.53       34.58     59.72 o 
   1   8  12       30.88       44.98    104.29 o 
   2   8  12      979.79      929.95    111.96 o 
   3   8  12     1861.73     2163.89    156.33 o 
   4   8  12      499.87      575.39     97.18 o 
   5   8  12       35.79       57.12    100.09 o 
  -4   9  12      379.83      596.89    175.82 o 
  -3   9  12        2.44      -19.89    133.63 o 
  -2   9  12      156.14      145.85     86.40 o 
  -1   9  12       64.43      152.21     87.86 o 
   0   9  12        4.49       11.99     76.40 o 
   1   9  12       13.35      165.86    149.62 o 
   2   9  12       16.27       62.14     80.36 o 
 -13   1  13      717.54      839.54    124.95 o 
 -12   1  13     2108.28     2457.16    135.81 o 
 -11   1  13        2.09      103.94     47.30 o 
 -10   1  13        1.80       27.48     33.19 o 
  -9   1  13        5.00       39.90     30.84 o 
  -8   1  13      278.21      269.98     66.00 o 
  -7   1  13     4179.28     4260.49    106.95 o 
  -6   1  13    13461.99    13092.24    220.81 o 
  -5   1  13     5709.58     5767.02    127.30 o 
  -4   1  13     6699.80     6553.95    125.09 o 
  -3   1  13     4501.19     4388.23    144.66 o 
  -2   1  13      163.71      161.06     18.07 o 
  -1   1  13     3799.18     3805.42     80.07 o 
   0   1  13    14037.70    13827.76    242.01 o 
   1   1  13    17209.33    16434.90    568.13 o 
   2   1  13     3344.30     3261.31     79.10 o 
   3   1  13    13329.76    13465.77    239.09 o 
   4   1  13     2040.24     2034.15     79.67 o 
   5   1  13       35.29       38.92     27.91 o 
   6   1  13     1789.57     2008.80     97.73 o 
   7   1  13     1260.35     1433.60     85.27 o 
   8   1  13        0.32       -3.01     50.00 o 
   9   1  13     2091.04     2044.56    155.45 o 
  10   1  13     1058.23     1084.95    130.32 o 
 -13   2  13       36.36       86.13     63.74 o 
 -12   2  13        4.50       20.66     50.26 o 
 -11   2  13       20.27       23.17     47.33 o 
 -10   2  13       71.90      136.53     50.90 o 
  -9   2  13        8.24      -20.84     27.99 o 
  -8   2  13        7.37       11.11     25.56 o 
  -7   2  13      132.05      125.61     30.31 o 
  -6   2  13       40.06       36.24     23.90 o 
  -5   2  13      107.21      115.29     28.35 o 
  -4   2  13      249.90      268.77     35.03 o 
  -3   2  13     3154.63     3201.06     86.99 o 
  -2   2  13      196.95      200.89     25.83 o 
  -1   2  13      293.47      266.57     24.11 o 
   0   2  13     1015.10     1057.89     40.42 o 
   1   2  13       11.45       13.43     16.34 o 
   2   2  13      352.60      393.27     31.08 o 
   3   2  13       12.48       46.28     19.53 o 
   4   2  13        0.73       19.03     20.68 o 
   5   2  13      444.68      475.30     75.56 o 
   6   2  13      597.87      644.14     60.57 o 
   7   2  13       83.54       98.61     39.19 o 
   8   2  13       93.38       53.71     40.18 o 
   9   2  13       23.59       81.29     46.87 o 
  10   2  13       84.03       69.27     59.74 o 
 -12   3  13      602.65      604.71     97.60 o 
 -11   3  13       20.72      -34.93     54.45 o 
 -10   3  13      803.62      893.71    232.91 o 
  -9   3  13       29.58       44.77     49.37 o 
  -8   3  13       75.92      129.38     49.25 o 
  -7   3  13     3799.45     3808.85    160.49 o 
  -6   3  13    12093.34    12132.87    272.42 o 
  -5   3  13     2864.68     2876.12    109.33 o 
  -4   3  13     4924.99     4793.01    142.06 o 
  -3   3  13     6858.06     6664.13    172.50 o 
  -2   3  13       54.92       30.78     28.13 o 
  -1   3  13      616.06      682.21     96.12 o 
   0   3  13    12294.47    11948.47    323.35 o 
   1   3  13     5437.55     5119.07    140.19 o 
   2   3  13     5802.66     5498.00    129.72 o 
   3   3  13     6387.35     6303.94    144.70 o 
   4   3  13      253.35      261.22     44.36 o 
   5   3  13      167.54      116.49     39.38 o 
   6   3  13      611.98      678.74     72.94 o 
   7   3  13     1916.81     2242.67    151.58 o 
   8   3  13        3.21       43.98     51.38 o 
   9   3  13      823.39      870.44     97.40 o 
  10   3  13      650.59      892.16    159.18 o 
 -12   4  13        6.18       -7.54     93.81 o 
 -11   4  13        3.89       26.30     73.29 o 
 -10   4  13      381.17      357.09    145.25 o 
  -9   4  13      380.49      330.13     73.33 o 
  -8   4  13      212.86      224.81     60.79 o 
  -7   4  13       94.32      154.57     81.64 o 
  -6   4  13      150.31      126.12     38.13 o 
  -5   4  13      502.72      512.12     60.34 o 
  -4   4  13      159.41      173.94     62.80 o 
  -3   4  13      229.00      240.77     44.98 o 
  -2   4  13       12.31       13.72     25.52 o 
  -1   4  13      510.32      716.90     62.30 o 
   0   4  13        6.99       25.21     29.12 o 
   1   4  13     1557.62     1592.71     90.14 o 
   2   4  13     1103.83     1261.09     98.65 o 
   3   4  13       46.28       47.03     44.14 o 
   4   4  13       57.42       99.20     41.04 o 
   5   4  13       39.71       21.38     33.60 o 
   6   4  13      110.06      114.80     45.61 o 
   7   4  13      152.44      191.96     62.10 o 
   8   4  13        4.89       82.28     53.71 o 
   9   4  13        1.31      -26.13     69.48 o 
 -11   5  13       52.51      -15.34     54.05 o 
 -10   5  13      126.72      179.95     65.87 o 
  -9   5  13      154.49       85.91     76.40 o 
  -8   5  13        2.78      -17.98     38.56 o 
  -7   5  13     1824.42     1713.22    124.43 o 
  -6   5  13     3283.01     3207.31    313.52 o 
  -5   5  13      362.78      399.91     66.39 o 
  -4   5  13      122.82       82.81     37.07 o 
  -3   5  13     1798.53     1692.55    143.38 o 
  -2   5  13       62.12       22.92     31.56 o 
  -1   5  13      293.19      290.12     48.22 o 
   0   5  13     5644.63     5507.25    200.61 o 
   1   5  13     3397.51     3447.89    170.97 o 
   2   5  13       81.80       11.23     37.42 o 
   3   5  13     1522.69     1493.28    110.48 o 
   4   5  13     1404.56     1531.19    111.50 o 
   5   5  13      427.23      399.85    150.45 o 
   6   5  13     1319.74     1415.67    121.83 o 
   7   5  13      862.82      996.43    110.84 o 
   8   5  13       16.55       69.32     57.06 o 
 -10   6  13        9.64       33.13     55.98 o 
  -9   6  13      125.53        6.50     54.47 o 
  -8   6  13       68.13      120.28     72.93 o 
  -7   6  13      110.57       37.22     48.38 o 
  -6   6  13      212.02      239.04     61.99 o 
  -5   6  13      209.92      204.25     58.00 o 
  -4   6  13      103.28      114.83     73.11 o 
  -3   6  13      118.39      204.67     48.94 o 
  -2   6  13      209.91      164.77     44.99 o 
  -1   6  13     2896.09     2791.99    120.16 o 
   0   6  13      661.20      617.47    107.17 o 
   1   6  13       66.94      183.19     57.58 o 
   2   6  13      339.60      283.75     64.39 o 
   3   6  13        0.07       -2.10     42.53 o 
   4   6  13       81.52       35.93     57.64 o 
   5   6  13        0.07       21.21     52.19 o 
   6   6  13       33.51       33.64     56.85 o 
   7   6  13        6.37       -4.57     62.54 o 
  -8   7  13       20.05        2.56     52.14 o 
  -7   7  13      215.34      198.71     73.27 o 
  -6   7  13     1549.17     1441.33    157.01 o 
  -5   7  13     1123.85     1113.61    107.74 o 
  -4   7  13       98.23       87.21     52.97 o 
  -3   7  13      739.10      671.45     87.03 o 
  -2   7  13      446.85      495.17     66.66 o 
  -1   7  13     1110.47     1184.33    114.42 o 
   0   7  13     1737.61     1685.46    132.20 o 
   1   7  13      866.42      769.58    154.86 o 
   2   7  13      714.54      749.67     93.67 o 
   3   7  13     1324.55     1452.42    126.88 o 
   4   7  13      574.35      463.38    105.78 o 
   5   7  13        2.65       33.71     56.80 o 
   6   7  13       97.32       43.84     78.94 o 
  -7   8  13      106.35      -55.03     55.03 o 
  -6   8  13        5.76       64.13     57.73 o 
  -5   8  13      290.32      258.52     74.26 o 
  -4   8  13       74.99       65.30     56.20 o 
  -3   8  13      100.82      201.66     87.62 o 
  -2   8  13       93.41       79.35     71.94 o 
  -1   8  13       16.25      -52.23     52.23 o 
   0   8  13       51.89       14.72     55.66 o 
   1   8  13      289.86      248.40    100.62 o 
   2   8  13      111.51      127.14     94.33 o 
   3   8  13       97.90       94.22     87.25 o 
   4   8  13      451.67      569.29    115.02 o 
  -3   9  13      181.27      -64.46    102.19 o 
  -2   9  13       47.62      128.39    112.41 o 
  -1   9  13       38.01       79.66    107.95 o 
   0   9  13      597.93      588.77    158.00 o 
   1   9  13      278.48      423.43    189.71 o 
 -13   0  14      175.47      246.83    160.62 o 
 -12   0  14      117.14      -18.60    121.32 o 
 -11   0  14      229.67      278.91     80.94 o 
 -10   0  14     1181.92     1138.33    119.12 o 
  -9   0  14     5719.45     5581.42    328.58 o 
  -8   0  14      635.96      692.25     75.89 o 
  -7   0  14    10212.07    10290.41    270.03 o 
  -6   0  14     8982.74     8581.81    230.83 o 
  -5   0  14     1174.77     1095.76    111.10 o 
  -4   0  14     1262.25     1344.35     76.34 o 
  -3   0  14     1056.42     1114.91     67.16 o 
  -2   0  14    10420.77    10352.98    242.03 o 
  -1   0  14    40846.87    41590.59    794.76 o 
   0   0  14    30909.47    31422.91    612.19 o 
   1   0  14     3867.36     4208.73    127.28 o 
   2   0  14    17551.69    17495.59   1022.42 o 
   3   0  14     2894.52     3042.33    117.12 o 
   4   0  14      249.31      238.67     73.11 o 
   5   0  14     3905.13     4070.55    153.36 o 
   6   0  14     2448.24     2351.96    125.98 o 
   7   0  14      532.74      660.04    103.82 o 
   8   0  14      471.20      491.61    114.24 o 
   9   0  14       14.66       34.75     71.25 o 
  10   0  14       99.97      118.74     89.48 o 
 -13   1  14        0.02       96.36    103.00 o 
 -12   1  14       74.46       63.07     64.42 o 
 -11   1  14     1224.92     1323.27    169.14 o 
 -10   1  14      100.91      144.55     43.31 o 
  -9   1  14      137.38      160.03     38.78 o 
  -8   1  14     2261.67     2271.80    133.85 o 
  -7   1  14      921.92      956.99     69.36 o 
  -6   1  14       26.94       39.16     25.72 o 
  -5   1  14     1280.69     1325.44     56.15 o 
  -4   1  14     4306.46     4285.26     96.30 o 
  -3   1  14     5043.30     4748.02     98.14 o 
  -2   1  14       10.43        8.79     19.22 o 
  -1   1  14     3326.21     3185.90     83.12 o 
   0   1  14     1806.98     1710.69     52.94 o 
   1   1  14     1580.77     1577.24     63.95 o 
   2   1  14     1702.59     1700.99     57.46 o 
   3   1  14     9738.78     9651.09    346.38 o 
   4   1  14     5359.06     5264.41    134.66 o 
   5   1  14      294.94      301.16     39.21 o 
   6   1  14     1401.11     1448.92    107.45 o 
   7   1  14     2904.54     2951.57    172.84 o 
   8   1  14     1298.07     1368.56    110.78 o 
   9   1  14        8.83      -28.15     58.81 o 
  10   1  14      294.38      333.13     74.94 o 
 -13   2  14     1278.49     1117.31    151.54 o 
 -12   2  14      812.69      739.62    104.55 o 
 -11   2  14       84.01      101.90     53.94 o 
 -10   2  14      655.16      699.64     78.10 o 
  -9   2  14        2.87       17.56     32.37 o 
  -8   2  14      583.21      514.83     52.49 o 
  -7   2  14     4664.72     4893.08    292.17 o 
  -6   2  14     2450.79     2578.26     89.47 o 
  -5   2  14     1330.93     1300.87     64.14 o 
  -4   2  14      949.19      924.38     53.92 o 
  -3   2  14     5817.44     5651.16    126.76 o 
  -2   2  14    11596.84    11511.40    255.77 o 
  -1   2  14     3377.46     3422.26    107.95 o 
   0   2  14    21641.20    20772.30    384.83 o 
   1   2  14    13604.44    13300.15    311.64 o 
   2   2  14     2227.46     2166.25    148.37 o 
   3   2  14        1.12       22.47     19.53 o 
   4   2  14      235.20      212.94     55.05 o 
   5   2  14     5096.43     5167.03    141.71 o 
   6   2  14    16709.44    16595.26    678.64 o 
   7   2  14     2034.10     2275.73    113.72 o 
   8   2  14     1794.26     1880.83    121.86 o 
   9   2  14     2876.90     2589.82    238.57 o 
  10   2  14      235.38      129.33    188.00 o 
 -12   3  14      163.15      102.68     71.59 o 
 -11   3  14      137.95      145.33     67.33 o 
 -10   3  14       30.09      -28.18     49.39 o 
  -9   3  14       20.54      137.45     53.47 o 
  -8   3  14      433.81      326.06     61.13 o 
  -7   3  14      528.90      522.80     73.69 o 
  -6   3  14     1685.37     1661.56    103.87 o 
  -5   3  14       14.48       43.65     30.17 o 
  -4   3  14     3069.22     3204.11    115.12 o 
  -3   3  14     2129.63     2330.41     99.16 o 
  -2   3  14      288.82      240.53     40.95 o 
  -1   3  14     3324.55     3451.47    132.68 o 
   0   3  14     2431.28     2367.46     98.40 o 
   1   3  14      177.11      169.39     34.61 o 
   2   3  14      907.30      905.86     62.24 o 
   3   3  14     3177.21     3049.61    226.09 o 
   4   3  14     1510.85     1558.81     90.09 o 
   5   3  14     1617.93     1524.03    122.39 o 
   6   3  14      541.83      624.76     72.37 o 
   7   3  14     2179.80     2288.19    128.54 o 
   8   3  14     2151.09     2058.59    130.39 o 
   9   3  14        0.70       16.96     55.46 o 
 -12   4  14       58.31       94.28     75.38 o 
 -11   4  14        4.60       -4.60     60.10 o 
 -10   4  14      364.77      407.38     83.41 o 
  -9   4  14     3318.85     3371.45    174.88 o 
  -8   4  14      224.99      229.49     58.77 o 
  -7   4  14     6452.19     6523.76    231.51 o 
  -6   4  14     9156.70     9531.19    240.79 o 
  -5   4  14     1956.03     1973.81    187.19 o 
  -4   4  14      451.19      461.28     59.88 o 
  -3   4  14       97.82       87.16     34.46 o 
  -2   4  14     1053.26     1061.56     74.01 o 
  -1   4  14     8188.78     7999.81    201.19 o 
   0   4  14    13381.85    12961.46    281.01 o 
   1   4  14        6.63       22.38     28.28 o 
   2   4  14     9796.22     9195.18    265.49 o 
   3   4  14     1320.87     1266.87    137.60 o 
   4   4  14      659.99      504.07     70.31 o 
   5   4  14      187.16      194.78     56.69 o 
   6   4  14      856.09      841.17    107.01 o 
   7   4  14     1373.31     1083.85    168.02 o 
   8   4  14      137.81      160.31     59.52 o 
   9   4  14       57.74      188.34    114.28 o 
 -11   5  14      130.29      299.09     95.79 o 
 -10   5  14      233.95      239.18    103.31 o 
  -9   5  14       23.96      -30.92     47.70 o 
  -8   5  14     2359.80     2441.60    153.05 o 
  -7   5  14      577.44      618.11    118.39 o 
  -6   5  14       31.99       47.47     50.17 o 
  -5   5  14     1261.25     1278.92     88.51 o 
  -4   5  14      392.06      472.49     76.41 o 
  -3   5  14      767.05      839.24     71.59 o 
  -2   5  14       22.69      -16.81     28.11 o 
  -1   5  14       77.93      -11.02     32.36 o 
   0   5  14     3297.37     3461.37    125.46 o 
   1   5  14     2165.79     2197.52    159.57 o 
   2   5  14       16.71      -11.38     60.79 o 
   3   5  14     4888.72     4453.68    180.75 o 
   4   5  14     1420.76     1414.27    111.04 o 
   5   5  14      147.45      193.34     55.53 o 
   6   5  14      158.48      281.93     70.57 o 
   7   5  14      293.18      109.34     84.90 o 
   8   5  14       30.81      -58.02     58.02 o 
 -10   6  14        1.09      200.45    166.12 o 
  -9   6  14       19.62        6.88     52.38 o 
  -8   6  14       12.47       -4.84     49.96 o 
  -7   6  14      771.16      874.95    144.96 o 
  -6   6  14      720.26      691.81     88.48 o 
  -5   6  14       40.17      -12.96     97.92 o 
  -4   6  14       79.25       26.71     39.08 o 
  -3   6  14     2815.76     2613.67    121.33 o 
  -2   6  14      229.08      273.01     53.43 o 
  -1   6  14       40.55        1.55     43.67 o 
   0   6  14     3626.42     3531.53    171.10 o 
   1   6  14     3337.22     3281.29    166.54 o 
   2   6  14      646.43      727.40     89.25 o 
   3   6  14        6.81        9.35     44.58 o 
   4   6  14      369.26      329.01     76.00 o 
   5   6  14     1959.12     2126.37    195.91 o 
   6   6  14     2764.16     2841.38    171.19 o 
   7   6  14      547.83      489.64     94.95 o 
  -8   7  14        7.20      -15.57     57.71 o 
  -7   7  14       65.09       33.25     59.28 o 
  -6   7  14      306.09      356.13     74.05 o 
  -5   7  14        1.07      -35.71     50.76 o 
  -4   7  14     1401.43     1283.81    115.53 o 
  -3   7  14      691.56      815.63     93.27 o 
  -2   7  14        0.15       18.69     58.56 o 
  -1   7  14      242.44      270.24     71.71 o 
   0   7  14      259.59      283.59     72.13 o 
   1   7  14       22.86       97.10     55.72 o 
   2   7  14       60.35       28.91     55.93 o 
   3   7  14        9.87      -49.72     49.72 o 
   4   7  14       61.34      147.88     78.37 o 
   5   7  14      144.44      103.01     67.44 o 
  -6   8  14     1126.97     1010.92    116.45 o 
  -5   8  14      376.30      430.89     84.58 o 
  -4   8  14       11.72      -16.22     53.82 o 
  -3   8  14      128.26       49.26     82.77 o 
  -2   8  14      541.28      341.04    104.35 o 
  -1   8  14     1084.60     1030.94    118.30 o 
   0   8  14     1301.33     1178.46    127.82 o 
   1   8  14        9.31      -61.05     76.25 o 
   2   8  14      399.73      417.34     87.95 o 
   3   8  14      244.52      303.58     83.81 o 
 -13   1  15       85.47       -4.73    102.92 o 
 -12   1  15      240.32      137.50     78.70 o 
 -11   1  15       63.45       60.23     56.10 o 
 -10   1  15     1158.16     1295.13     93.76 o 
  -9   1  15     1907.28     1827.42    189.53 o 
  -8   1  15      626.11      663.95     75.41 o 
  -7   1  15     5070.83     4919.55    132.96 o 
  -6   1  15     1608.16     1633.24     74.47 o 
  -5   1  15        5.47      -10.53     22.80 o 
  -4   1  15     5525.26     5473.14    140.01 o 
  -3   1  15    11708.80    11190.72    207.83 o 
  -2   1  15      135.77      113.10     26.03 o 
  -1   1  15    11048.25    10750.16    226.00 o 
   0   1  15     9214.73     8847.16    153.79 o 
   1   1  15       23.45       53.50     26.03 o 
   2   1  15      176.30      208.54     26.57 o 
   3   1  15     3306.98     3149.08     86.10 o 
   4   1  15      572.89      591.08     46.13 o 
   5   1  15     1062.32     1120.55     70.80 o 
   6   1  15     4262.56     4284.89    133.59 o 
   7   1  15       60.91       81.46     39.34 o 
   8   1  15      343.27      326.68     91.83 o 
   9   1  15       27.13       72.23     55.46 o 
  10   1  15      238.19      237.77     79.90 o 
 -12   2  15        5.49       10.10     64.70 o 
 -11   2  15      170.03       78.02     61.91 o 
 -10   2  15       59.17       96.16     57.25 o 
  -9   2  15        2.43       70.80     38.85 o 
  -8   2  15        9.20       -5.42     34.82 o 
  -7   2  15      270.61      295.38     44.59 o 
  -6   2  15      748.09      808.43     66.23 o 
  -5   2  15      106.34       99.34     33.98 o 
  -4   2  15      542.28      675.73     79.79 o 
  -3   2  15       10.22       65.70     59.49 o 
  -2   2  15      190.90      227.33     45.24 o 
  -1   2  15      176.47      120.68     32.93 o 
   0   2  15       43.08       51.81     27.09 o 
   1   2  15        1.74       24.87     24.72 o 
   2   2  15       64.17       81.57     34.42 o 
   3   2  15      113.42      111.75     33.25 o 
   4   2  15        1.15        5.86     29.96 o 
   5   2  15      259.15      240.72     48.04 o 
   6   2  15      346.19      284.03     55.10 o 
   7   2  15      265.19      183.75     52.45 o 
   8   2  15      162.60       66.32     53.55 o 
   9   2  15        1.43      106.97     65.66 o 
 -12   3  15        1.06        1.16     61.81 o 
 -11   3  15       11.79      -60.18     60.18 o 
 -10   3  15     1140.07     1120.95    115.98 o 
  -9   3  15     3006.71     3272.21    191.16 o 
  -8   3  15      288.93      294.15     54.57 o 
  -7   3  15     3728.11     3876.66    139.80 o 
  -6   3  15     2908.04     2723.09    115.91 o 
  -5   3  15      199.56      175.08     41.86 o 
  -4   3  15     1944.53     2011.22     97.44 o 
  -3   3  15     5961.08     5778.15    162.95 o 
  -2   3  15       20.90       23.96     31.04 o 
  -1   3  15    13816.61    13763.82    289.45 o 
   0   3  15    10758.40    10619.38    237.24 o 
   1   3  15       16.21       20.75     33.23 o 
   2   3  15        1.51      -19.42     24.49 o 
   3   3  15     2111.17     2119.75    115.63 o 
   4   3  15      804.02      845.55     83.08 o 
   5   3  15      760.46      754.93     85.07 o 
   6   3  15     4279.84     4420.81    161.81 o 
   7   3  15     1343.33     1358.84    106.93 o 
   8   3  15      109.81      117.44     57.85 o 
   9   3  15        9.35       42.82     59.86 o 
 -11   4  15       93.75       55.23     67.15 o 
 -10   4  15       29.42      103.03     65.23 o 
  -9   4  15      137.19      106.45     52.92 o 
  -8   4  15       23.18       77.77     46.21 o 
  -7   4  15      184.64       81.37     62.41 o 
  -6   4  15      231.13      235.51     52.90 o 
  -5   4  15       23.85       31.73     36.72 o 
  -4   4  15        1.76       24.62     46.57 o 
  -3   4  15      191.02      168.92     41.67 o 
  -2   4  15      412.36      457.98     55.19 o 
  -1   4  15      334.02      298.80     48.63 o 
   0   4  15     2231.23     2229.24     99.48 o 
   1   4  15      447.98      430.76     54.28 o 
   2   4  15      162.31      169.63     49.35 o 
   3   4  15      295.42      287.64     55.96 o 
   4   4  15       46.83      -31.30     31.30 o 
   5   4  15        4.31        3.23     40.46 o 
   6   4  15        2.84       40.13     49.90 o 
   7   4  15       38.77       92.35     58.48 o 
   8   4  15       31.25      -33.09     53.56 o 
 -11   5  15       37.69      100.88    168.74 o 
 -10   5  15      591.86      619.49    102.06 o 
  -9   5  15      224.94      271.82     74.71 o 
  -8   5  15      212.29      222.69     68.98 o 
  -7   5  15     1685.18     1494.83    123.71 o 
  -6   5  15      334.73      325.22     99.98 o 
  -5   5  15       50.81       15.62     37.16 o 
  -4   5  15       45.39       51.35     48.92 o 
  -3   5  15     2115.91     2283.78    206.46 o 
  -2   5  15      137.40      180.77     45.62 o 
  -1   5  15     2397.16     2421.26    110.79 o 
   0   5  15     3110.54     3047.17    123.40 o 
   1   5  15      199.94      123.63     51.66 o 
   2   5  15      181.04      244.63     73.50 o 
   3   5  15      147.42      114.45     49.15 o 
   4   5  15        3.23        4.67     39.82 o 
   5   5  15     2501.29     2849.67    159.81 o 
   6   5  15     1780.20     2110.04    147.55 o 
   7   5  15       89.59      106.89     62.38 o 
   8   5  15       26.27      -36.42    137.56 o 
 -10   6  15       26.87      -67.60    161.67 o 
  -9   6  15       51.55       61.62     52.20 o 
  -8   6  15        0.24       -9.09     59.52 o 
  -7   6  15      124.08       87.82     59.48 o 
  -6   6  15      361.78      331.61     74.60 o 
  -5   6  15      158.71      183.45    104.49 o 
  -4   6  15     1458.14     1359.96     96.95 o 
  -3   6  15      436.88      323.25     56.59 o 
  -2   6  15      146.83      121.70     43.53 o 
  -1   6  15      100.03      163.97     61.99 o 
   0   6  15       79.93      102.64     55.77 o 
   1   6  15      123.66      132.22     58.15 o 
   2   6  15        1.40        1.61     47.15 o 
   3   6  15        7.59       45.22     47.62 o 
   4   6  15      227.10      282.35     69.93 o 
   5   6  15      131.32      238.10     71.91 o 
   6   6  15       98.42       53.34     59.63 o 
  -8   7  15        0.96       55.69    101.44 o 
  -7   7  15      467.19      392.93     81.42 o 
  -6   7  15      498.51      417.76     97.25 o 
  -5   7  15      396.86      303.67     73.10 o 
  -4   7  15      316.36      335.04     74.82 o 
  -3   7  15     1193.47     1079.13    126.34 o 
  -2   7  15      248.93      134.30     62.70 o 
  -1   7  15     1809.97     1868.96    144.04 o 
   0   7  15     1383.39     1152.78    117.94 o 
   1   7  15       72.05      111.36     86.73 o 
   2   7  15        9.18       24.52     56.23 o 
   3   7  15       33.07       32.32     57.49 o 
   4   7  15       92.13       46.32     60.74 o 
   5   7  15      216.75       98.52     78.71 o 
  -6   8  15       35.52       53.98     83.59 o 
  -5   8  15        7.39      -21.47     58.25 o 
  -4   8  15       15.67      103.67     59.02 o 
  -3   8  15       12.67      -14.02     90.58 o 
  -2   8  15      246.35       80.93     84.39 o 
  -1   8  15      127.06      153.42     69.32 o 
   0   8  15      366.69      496.25     95.63 o 
   1   8  15      180.05      133.11     89.09 o 
   2   8  15       40.78       15.04     62.24 o 
   3   8  15      138.33       36.91    136.91 o 
 -13   0  16      171.43      572.53    202.55 o 
 -12   0  16      710.01      612.61    197.83 o 
 -11   0  16      554.88      655.44    135.21 o 
 -10   0  16     5448.37     5380.71    243.28 o 
  -9   0  16     3091.85     3359.34    182.70 o 
  -8   0  16      516.05      647.45     91.63 o 
  -7   0  16     1274.32     1297.74    111.83 o 
  -6   0  16     2648.80     2660.00    145.56 o 
  -5   0  16     2760.05     2778.33    116.28 o 
  -4   0  16    18592.98    18583.19    407.06 o 
  -3   0  16     5309.56     5295.52    156.74 o 
  -2   0  16    11798.88    11427.43    268.25 o 
  -1   0  16    12852.04    12827.11    289.12 o 
   0   0  16     1220.51     1255.64     67.01 o 
   1   0  16     3849.91     3877.71    126.90 o 
   2   0  16       14.02        1.62     23.45 o 
   3   0  16     6274.07     5239.94    530.60 o 
   4   0  16      381.30      517.54     95.64 o 
   5   0  16     4289.30     4336.13    166.35 o 
   6   0  16      179.57       82.31     73.50 o 
   7   0  16      714.73      716.25    147.00 o 
   8   0  16     2364.13     2234.05    325.44 o 
   9   0  16     2448.97     2254.04    332.77 o 
 -12   1  16        0.46      103.24     67.70 o 
 -11   1  16      204.84      200.51     68.71 o 
 -10   1  16        2.93        9.59     39.00 o 
  -9   1  16      338.01      383.69     53.04 o 
  -8   1  16     1198.13     1280.82     75.54 o 
  -7   1  16      718.17      843.08     62.69 o 
  -6   1  16        1.70       18.93     27.58 o 
  -5   1  16     3555.98     3468.11    121.97 o 
  -4   1  16     3287.50     3207.55     98.08 o 
  -3   1  16     3205.49     3229.49     92.99 o 
  -2   1  16      422.53      449.71     39.54 o 
  -1   1  16     7225.90     7347.77    149.29 o 
   0   1  16     4786.58     4895.31    125.79 o 
   1   1  16      755.22      890.16     85.24 o 
   2   1  16     3520.57     3550.10    144.25 o 
   3   1  16     5590.81     5558.42    133.35 o 
   4   1  16     1304.07     1433.05    143.11 o 
   5   1  16      109.81      109.20     33.84 o 
   6   1  16      372.25      370.82     53.09 o 
   7   1  16     2539.43     2553.33    194.13 o 
   8   1  16      516.36      579.27     77.86 o 
   9   1  16       40.67       67.22     71.44 o 
 -12   2  16        5.35      -28.78     97.08 o 
 -11   2  16      792.00      961.77    112.68 o 
 -10   2  16     1333.30     1206.92    197.99 o 
  -9   2  16       11.40       30.80     39.04 o 
  -8   2  16      939.70     1029.41     80.81 o 
  -7   2  16        4.32       53.65     34.28 o 
  -6   2  16     2150.68     2190.48    120.97 o 
  -5   2  16        1.20        0.09     27.90 o 
  -4   2  16    13730.88    13619.13    291.73 o 
  -3   2  16    21441.74    21625.53    412.87 o 
  -2   2  16     2058.40     2132.33     92.00 o 
  -1   2  16     1912.87     1996.76     89.31 o 
   0   2  16     5542.93     5399.97    148.07 o 
   1   2  16     5654.61     5870.13    174.87 o 
   2   2  16    20693.25    20506.17    389.12 o 
   3   2  16     7719.36     7556.33    188.53 o 
   4   2  16      166.10      137.76     40.24 o 
   5   2  16    11775.34    11691.63    306.38 o 
   6   2  16     4192.48     4467.77    162.28 o 
   7   2  16      114.26       99.13     51.00 o 
   8   2  16      681.79      656.18     86.15 o 
   9   2  16       25.74       64.84     72.58 o 
 -12   3  16       29.43      135.20     73.46 o 
 -11   3  16       76.81       91.93     64.55 o 
 -10   3  16      167.96      163.34     69.27 o 
  -9   3  16       61.67       18.05     61.15 o 
  -8   3  16      799.00      864.81     78.73 o 
  -7   3  16     1642.06     1832.70    104.13 o 
  -6   3  16      258.29      342.62     70.62 o 
  -5   3  16     1236.86     1449.44     90.63 o 
  -4   3  16     2751.77     2813.00    115.09 o 
  -3   3  16      105.79      102.86     36.87 o 
  -2   3  16     2352.26     2413.72    103.71 o 
  -1   3  16      786.97      773.87     64.43 o 
   0   3  16     1164.67     1116.20     72.44 o 
   1   3  16      331.78      324.78     75.99 o 
   2   3  16      270.73      270.75     43.07 o 
   3   3  16     1941.52     2141.10    119.22 o 
   4   3  16     1885.10     1886.62    119.13 o 
   5   3  16       62.74      141.75     52.47 o 
   6   3  16     1497.57     1469.15    191.14 o 
   7   3  16     2148.95     2286.13    151.15 o 
   8   3  16      308.52      159.59     69.12 o 
   9   3  16       57.58      -32.25     99.96 o 
 -11   4  16      286.77      266.12     87.36 o 
 -10   4  16     2147.95     2185.47    231.99 o 
  -9   4  16     1306.45     1206.37    122.48 o 
  -8   4  16      371.94      370.65     76.29 o 
  -7   4  16      733.31      836.18     81.21 o 
  -6   4  16      770.64      848.43     78.00 o 
  -5   4  16     1999.28     2033.36    109.18 o 
  -4   4  16     3766.19     3745.42    135.82 o 
  -3   4  16        2.65       -5.41     30.09 o 
  -2   4  16     1114.99     1205.42     82.89 o 
  -1   4  16     6408.56     6338.24    178.28 o 
   0   4  16        7.97        7.61     30.89 o 
   1   4  16     1793.40     1645.86    103.14 o 
   2   4  16        8.03       56.92     38.67 o 
   3   4  16     2843.60     2926.31    140.52 o 
   4   4  16      759.80      576.51     76.54 o 
   5   4  16        0.82       43.09     47.34 o 
   6   4  16      151.48      139.82     61.54 o 
   7   4  16       87.53       53.50     58.27 o 
   8   4  16      885.78      845.83    179.90 o 
 -10   5  16       11.90      130.81     68.44 o 
  -9   5  16      658.84      534.19     95.77 o 
  -8   5  16      265.33      322.25     73.45 o 
  -7   5  16       89.58       37.25     51.04 o 
  -6   5  16      118.60      131.19     59.53 o 
  -5   5  16       26.37       -5.49     37.44 o 
  -4   5  16     4262.77     4357.32    260.47 o 
  -3   5  16     1733.57     1641.30    121.49 o 
  -2   5  16      774.96      701.31     78.34 o 
  -1   5  16      904.27     1085.69     83.00 o 
   0   5  16     1908.51     2100.19    135.55 o 
   1   5  16       66.82       59.11     50.24 o 
   2   5  16      777.68      660.88     81.16 o 
   3   5  16      459.08      420.31    134.42 o 
   4   5  16      187.60      182.10     59.54 o 
   5   5  16       12.41      -11.47     49.09 o 
   6   5  16       80.45      182.81     63.66 o 
   7   5  16      161.09      139.15     70.46 o 
  -9   6  16       46.36        2.24    111.20 o 
  -8   6  16       74.49      105.93     61.99 o 
  -7   6  16        0.69        6.79     50.87 o 
  -6   6  16      394.73      464.81     81.36 o 
  -5   6  16       71.54        9.62     50.21 o 
  -4   6  16     2286.79     2208.75    120.41 o 
  -3   6  16     4662.52     4385.86    202.72 o 
  -2   6  16       95.59       82.65     45.66 o 
  -1   6  16      631.73      696.54     93.98 o 
   0   6  16     1221.82      819.02    191.28 o 
   1   6  16     1370.99     1753.21    178.70 o 
   2   6  16     4233.93     4172.89    187.02 o 
   3   6  16     1531.42     1548.17    171.36 o 
   4   6  16       55.92      123.65     55.52 o 
   5   6  16     2002.92     2111.52    151.27 o 
   6   6  16      760.16      927.26    117.72 o 
  -8   7  16      103.08      -31.18     64.14 o 
  -7   7  16      271.90      296.19    161.84 o 
  -6   7  16       85.73       18.42     53.45 o 
  -5   7  16      440.88      393.27     81.63 o 
  -4   7  16      409.47      401.51     74.03 o 
  -3   7  16       27.73       33.54     47.28 o 
  -2   7  16      611.76      464.72     86.75 o 
  -1   7  16       19.21       39.08     56.44 o 
   0   7  16        2.63      -46.60     46.60 o 
   1   7  16       22.41      -53.98     72.84 o 
   2   7  16       16.54       -9.48     53.38 o 
   3   7  16      730.86      604.82    103.24 o 
   4   7  16      644.31      564.91     93.47 o 
  -5   8  16      527.35      442.56    104.38 o 
  -4   8  16      500.50      633.32    134.56 o 
  -3   8  16      101.81        5.54     89.03 o 
  -2   8  16       53.20       28.73     78.56 o 
  -1   8  16      482.24      331.60    109.00 o 
   0   8  16        5.57       15.55     64.66 o 
   1   8  16       49.86       83.59     90.14 o 
   2   8  16        2.78       49.39     78.30 o 
 -12   1  17      117.07      190.80     88.30 o 
 -11   1  17      539.31      574.17    109.10 o 
 -10   1  17      935.16      813.35     79.58 o 
  -9   1  17        7.29       38.91     39.57 o 
  -8   1  17        1.44       -3.36     32.32 o 
  -7   1  17     1418.93     1537.38     78.92 o 
  -6   1  17     1271.35     1123.07     78.74 o 
  -5   1  17     3450.76     3475.95    106.27 o 
  -4   1  17    17085.65    16918.05    297.44 o 
  -3   1  17     4205.03     4227.47    110.84 o 
  -2   1  17      609.25      651.56     47.77 o 
  -1   1  17      221.05      254.24     39.91 o 
   0   1  17      877.99      998.44     71.78 o 
   1   1  17     1135.26     1056.29    117.73 o 
   2   1  17    11166.56    11162.52    277.83 o 
   3   1  17     4656.79     4861.59    140.50 o 
   4   1  17       39.86        3.58     27.15 o 
   5   1  17     2609.50     2546.28    117.51 o 
   6   1  17      385.71      363.71     60.90 o 
   7   1  17       17.59       16.88     49.16 o 
   8   1  17      726.35      646.15    105.05 o 
   9   1  17     1155.78     1218.65    177.39 o 
 -12   2  17       11.10      -66.60     68.83 o 
 -11   2  17       22.69      -38.54     72.84 o 
 -10   2  17       51.34       24.87     51.59 o 
  -9   2  17       28.93      -19.37     38.78 o 
  -8   2  17        1.85      -14.88     35.81 o 
  -7   2  17      154.54      147.31     44.01 o 
  -6   2  17       76.23      102.77     36.71 o 
  -5   2  17      177.22      130.93     41.12 o 
  -4   2  17       31.31       55.00     32.33 o 
  -3   2  17        4.18        0.50     27.13 o 
  -2   2  17       29.78       15.00     29.31 o 
  -1   2  17      195.11      150.94     99.06 o 
   0   2  17       14.28      -25.86     29.01 o 
   1   2  17      145.67      192.16     64.15 o 
   2   2  17      112.95      158.89     35.06 o 
   3   2  17       16.24       42.76     29.38 o 
   4   2  17      316.02      305.97     58.51 o 
   5   2  17        2.15       13.10     38.17 o 
   6   2  17      252.92      254.55     61.57 o 
   7   2  17        4.13       26.97     66.22 o 
   8   2  17        7.93      -12.04     51.69 o 
   9   2  17        1.31        1.29     64.44 o 
 -12   3  17        8.41       10.09     71.18 o 
 -11   3  17      534.21      633.59    104.41 o 
 -10   3  17     1644.87     1552.84    136.03 o 
  -9   3  17      155.24      115.06     74.61 o 
  -8   3  17       26.07       41.98     39.38 o 
  -7   3  17      940.92     1005.53     82.18 o 
  -6   3  17      141.11      128.18     40.78 o 
  -5   3  17     3338.37     3685.85    137.78 o 
  -4   3  17     8690.97     9014.48    227.34 o 
  -3   3  17     1622.97     1629.12     92.09 o 
  -2   3  17        2.01      -26.52     27.83 o 
  -1   3  17       59.65       62.68     29.42 o 
   0   3  17      610.19      515.97     56.83 o 
   1   3  17      238.52      231.04     39.90 o 
   2   3  17     4958.78     4993.66    146.39 o 
   3   3  17     4015.75     3988.02    233.39 o 
   4   3  17       78.87       41.09     40.94 o 
   5   3  17       58.18      -26.59     57.28 o 
   6   3  17        5.97       76.47     61.34 o 
   7   3  17        0.08       45.39     54.83 o 
   8   3  17      558.52      461.17     89.82 o 
 -11   4  17        1.89       -6.13     60.49 o 
 -10   4  17        2.11       -9.38     62.73 o 
  -9   4  17        8.24       71.75     53.52 o 
  -8   4  17      377.11      213.75     87.62 o 
  -7   4  17        8.49        4.09     39.46 o 
  -6   4  17      333.21      288.06     55.61 o 
  -5   4  17      707.95      750.57    115.21 o 
  -4   4  17       98.60       17.52     51.08 o 
  -3   4  17      274.21      213.66     46.88 o 
  -2   4  17      480.85      429.29     58.25 o 
  -1   4  17     1701.34     1570.41     91.96 o 
   0   4  17       96.24      169.10     42.80 o 
   1   4  17      254.14      173.38     68.39 o 
   2   4  17      552.02      443.83     69.29 o 
   3   4  17       38.59        5.54     40.82 o 
   4   4  17       92.80       75.79     44.81 o 
   5   4  17       61.84      -12.39     47.17 o 
   6   4  17        2.93      -63.54     85.63 o 
   7   4  17       37.89      -57.18     57.18 o 
   8   4  17      194.17      449.11    194.68 o 
 -10   5  17      306.59      217.35     79.82 o 
  -9   5  17        0.92      -18.96     60.25 o 
  -8   5  17       12.60      -52.87     52.87 o 
  -7   5  17      613.23      456.88    114.77 o 
  -6   5  17      808.93      820.34     83.25 o 
  -5   5  17      292.32      319.33     60.06 o 
  -4   5  17     3331.34     3230.23    165.45 o 
  -3   5  17      451.33      511.89     65.42 o 
  -2   5  17       46.69       36.52     39.81 o 
  -1   5  17       42.92       27.88     38.35 o 
   0   5  17      305.24      250.55     63.87 o 
   1   5  17     1201.92     1211.34    141.76 o 
   2   5  17     4360.78     4637.88    230.06 o 
   3   5  17     2575.46     2548.77    236.55 o 
   4   5  17       29.17       19.02     44.91 o 
   5   5  17      379.65      407.16     79.68 o 
   6   5  17        5.69      157.89     89.52 o 
   7   5  17        1.74       26.73    144.64 o 
  -9   6  17       10.60       41.31     68.63 o 
  -8   6  17      137.98      233.00     75.85 o 
  -7   6  17      215.69      150.44     68.08 o 
  -6   6  17       90.35       74.64     57.49 o 
  -5   6  17      283.02      282.14     71.41 o 
  -4   6  17       12.83        6.33     42.51 o 
  -3   6  17        9.42        7.41     45.04 o 
  -2   6  17        1.98       -4.76     43.34 o 
  -1   6  17       72.44       33.52     63.54 o 
   0   6  17       17.55       52.40     53.37 o 
   1   6  17      155.01      284.30     96.16 o 
   2   6  17        0.03        8.79     49.90 o 
   3   6  17      428.09      150.56     72.90 o 
   4   6  17      226.88      212.79     84.68 o 
   5   6  17       42.20       72.30     57.52 o 
  -7   7  17       41.20       20.78     62.53 o 
  -6   7  17       26.35      -53.01     53.01 o 
  -5   7  17      190.96      259.08     73.10 o 
  -4   7  17     1749.29     1635.59    130.70 o 
  -3   7  17      273.30      269.18     61.30 o 
  -2   7  17        4.51      -73.57    125.51 o 
  -1   7  17       19.95       72.78     74.42 o 
   0   7  17        8.11       43.69     57.34 o 
   1   7  17       24.61      -16.25     74.68 o 
   2   7  17      577.37      646.51    117.39 o 
   3   7  17      771.43      695.18    117.13 o 
  -5   8  17        7.97       29.87     90.66 o 
  -4   8  17       55.02      -79.39    134.68 o 
  -3   8  17      441.20      462.47    120.66 o 
  -2   8  17        6.95        2.85     65.57 o 
  -1   8  17      128.20      124.72     75.51 o 
   0   8  17       50.85       62.48     69.68 o 
   1   8  17        2.30      -45.33    126.30 o 
 -12   0  18      227.35      140.53    163.77 o 
 -11   0  18     1914.48     2061.67    170.38 o 
 -10   0  18     1476.58     1298.03    134.48 o 
  -9   0  18      594.97      750.18    108.48 o 
  -8   0  18     1284.20     1287.99    123.26 o 
  -7   0  18     2074.44     2082.29    151.32 o 
  -6   0  18     1230.10     1260.83    235.17 o 
  -5   0  18    11964.97    12195.28    372.97 o 
  -4   0  18     6326.93     6385.82    233.41 o 
  -3   0  18     1612.94     1775.43    114.60 o 
  -2   0  18      859.31      823.62     83.13 o 
  -1   0  18      827.42      847.82    183.29 o 
   0   0  18     4835.31     5051.85    186.30 o 
   1   0  18       10.44       -5.52     23.17 o 
   2   0  18     2037.68     2052.51     99.51 o 
   3   0  18      777.92      161.45    126.43 o 
   4   0  18      398.01      475.38     67.00 o 
   5   0  18     1369.98     1731.50    116.65 o 
   6   0  18      811.07      864.51    114.37 o 
   7   0  18      457.67      392.06    169.14 o 
   8   0  18     4133.44     2460.42    315.48 o 
 -12   1  18       70.65       47.14     74.63 o 
 -11   1  18       54.27       15.28     54.84 o 
 -10   1  18       42.65       94.93     63.66 o 
  -9   1  18      532.64      627.53    119.39 o 
  -8   1  18      528.99      507.16     72.72 o 
  -7   1  18      895.20      840.65     83.53 o 
  -6   1  18        2.70       26.02     53.03 o 
  -5   1  18     1620.89     1720.70     91.40 o 
  -4   1  18     3284.60     3439.59    191.89 o 
  -3   1  18      198.65      287.92     45.17 o 
  -2   1  18     1477.51     1640.93    102.80 o 
  -1   1  18     1833.27     1941.88    112.84 o 
   0   1  18     2575.55     2388.56     88.63 o 
   1   1  18        0.19       36.18     24.90 o 
   2   1  18     3674.63     3803.06    141.97 o 
   3   1  18     3018.40     3032.62    114.13 o 
   4   1  18      819.58      936.08     68.33 o 
   5   1  18      272.16      247.44     55.10 o 
   6   1  18     1933.65     1910.27    131.84 o 
   7   1  18     2173.40     2117.44    147.83 o 
   8   1  18      176.08      170.48     72.43 o 
 -12   2  18      148.11      142.63     88.10 o 
 -11   2  18      158.34      193.35     84.33 o 
 -10   2  18       64.77      129.56     71.46 o 
  -9   2  18      540.88      432.25     98.79 o 
  -8   2  18     1080.97     1364.57    113.59 o 
  -7   2  18     3089.11     3624.44    137.60 o 
  -6   2  18     2276.68     2493.78    116.12 o 
  -5   2  18     2079.70     2060.61    234.76 o 
  -4   2  18     4175.33     4103.39    138.61 o 
  -3   2  18     3848.65     3837.07    129.76 o 
  -2   2  18     4144.21     3980.65    131.09 o 
  -1   2  18     9214.03     9303.58    220.63 o 
   0   2  18     1084.44     1117.76     74.22 o 
   1   2  18    12484.29    12575.85    268.58 o 
   2   2  18    12906.04    13227.38    335.27 o 
   3   2  18      372.79      461.37     54.95 o 
   4   2  18     1388.69     1593.07    111.34 o 
   5   2  18      376.95      320.53     62.52 o 
   6   2  18        2.04       12.64     47.88 o 
   7   2  18       39.73      -43.84     49.97 o 
   8   2  18       67.70       68.30    121.45 o 
 -11   3  18      254.92       50.74     82.25 o 
 -10   3  18       17.02       74.89     66.86 o 
  -9   3  18      553.85      502.87     88.99 o 
  -8   3  18      384.81      458.50     81.95 o 
  -7   3  18      179.15      137.53     47.18 o 
  -6   3  18       90.24      164.27     51.39 o 
  -5   3  18     1404.42     1603.12    106.24 o 
  -4   3  18      526.02      458.69     60.87 o 
  -3   3  18       28.87        6.45     33.63 o 
  -2   3  18       14.76       25.37     31.65 o 
  -1   3  18     2159.29     2197.43    102.94 o 
   0   3  18     1807.25     1842.38     95.10 o 
   1   3  18      169.23      115.77     37.49 o 
   2   3  18     2511.86     2538.15    103.95 o 
   3   3  18     3748.96     3653.06    162.34 o 
   4   3  18     1190.25     1237.32    104.90 o 
   5   3  18      143.29      231.82     61.66 o 
   6   3  18      730.38      758.00     97.61 o 
   7   3  18      799.65      584.24    163.25 o 
   8   3  18       15.94      -58.66     58.66 o 
 -11   4  18      490.80      591.92    107.35 o 
 -10   4  18      673.26      812.65    111.77 o 
  -9   4  18       32.61      123.66     60.46 o 
  -8   4  18      393.45      402.18     88.19 o 
  -7   4  18     1069.58      945.02     90.71 o 
  -6   4  18       22.20       24.78     39.26 o 
  -5   4  18     2148.74     2171.53    117.60 o 
  -4   4  18      533.65      740.49     75.89 o 
  -3   4  18      727.70      666.34     70.87 o 
  -2   4  18      975.60      912.50     78.55 o 
  -1   4  18      861.28      916.54     76.34 o 
   0   4  18     3379.87     3201.76    124.19 o 
   1   4  18        1.69      -27.71     37.34 o 
   2   4  18     1194.55     1118.67    117.39 o 
   3   4  18     1864.06     1892.51    125.14 o 
   4   4  18     1012.34     1111.14    129.04 o 
   5   4  18     2329.84     2053.01    346.17 o 
   6   4  18      724.55      771.74    101.76 o 
   7   4  18      342.94      412.77     85.77 o 
 -10   5  18       48.84        5.36     62.72 o 
  -9   5  18       41.05      -33.07     52.91 o 
  -8   5  18       24.70       37.39     62.59 o 
  -7   5  18      377.71      325.91     79.18 o 
  -6   5  18      453.60      416.15     67.33 o 
  -5   5  18      233.72      170.32     56.07 o 
  -4   5  18     2651.70     2699.87    131.94 o 
  -3   5  18     1516.31     1565.90    227.41 o 
  -2   5  18       30.49       53.83     42.75 o 
  -1   5  18      912.50      956.45    119.68 o 
   0   5  18      114.46      111.21     93.28 o 
   1   5  18       12.35        2.62     58.96 o 
   2   5  18       35.87       46.84     55.55 o 
   3   5  18       17.61      -15.93     61.87 o 
   4   5  18      139.80      192.66     62.79 o 
   5   5  18       17.23       87.77     57.84 o 
   6   5  18      426.45      487.16     90.08 o 
  -9   6  18       13.02     -115.82    144.11 o 
  -8   6  18      331.68      372.25     90.16 o 
  -7   6  18     1006.10     1225.85    125.81 o 
  -6   6  18      298.19      459.48    151.96 o 
  -5   6  18      470.11      502.70     90.35 o 
  -4   6  18     2688.76     2519.04    134.93 o 
  -3   6  18     1586.24     1503.43    119.89 o 
  -2   6  18     1505.47     1512.25    105.91 o 
  -1   6  18     1593.35     1663.56    199.40 o 
   0   6  18       28.95        7.08     53.21 o 
   1   6  18     3363.71     2849.00    223.51 o 
   2   6  18     2988.65     3110.91    170.56 o 
   3   6  18      356.05      287.92     86.60 o 
   4   6  18      135.55       98.77     62.78 o 
   5   6  18      170.30      148.86     73.21 o 
  -7   7  18       19.00       17.03     72.03 o 
  -6   7  18       59.11      -12.10     60.44 o 
  -5   7  18        0.75      -18.79     53.24 o 
  -4   7  18        2.81       -9.59     55.33 o 
  -3   7  18      137.37      222.67     80.06 o 
  -2   7  18       10.25        4.47     61.75 o 
  -1   7  18      253.61      308.83     83.12 o 
   0   7  18      428.31      483.89     91.29 o 
   1   7  18       40.46       62.29     53.83 o 
   2   7  18      547.12      540.17     94.87 o 
   3   7  18      516.47      436.30    110.30 o 
  -2   8  18        3.58       59.22    120.01 o 
  -1   8  18       69.83      121.32    152.76 o 
   0   8  18      307.42      144.90    146.21 o 
 -12   1  19       95.07      252.04     92.62 o 
 -11   1  19       17.55       76.27     55.09 o 
 -10   1  19      437.65      175.23     78.42 o 
  -9   1  19       53.42       79.79     48.16 o 
  -8   1  19     4059.11     4001.84    244.34 o 
  -7   1  19     4345.30     4757.26    179.02 o 
  -6   1  19       95.61       82.21     42.97 o 
  -5   1  19      515.41      628.31     70.99 o 
  -4   1  19      122.06       88.54     42.08 o 
  -3   1  19        0.03       25.07     30.91 o 
  -2   1  19     4860.06     4768.61    142.01 o 
  -1   1  19     6701.78     6728.42    174.78 o 
   0   1  19      484.98      561.58     63.12 o 
   1   1  19     3586.62     3658.59    124.34 o 
   2   1  19     1402.55     1568.34     96.74 o 
   3   1  19       54.48       56.49     44.32 o 
   4   1  19        5.87        4.53     37.72 o 
   5   1  19     3516.80     3402.91    302.56 o 
   6   1  19      537.99      564.15    100.61 o 
   7   1  19      247.94      382.53    165.86 o 
   8   1  19      621.02      649.21     99.91 o 
 -12   2  19        0.36      -42.01     74.56 o 
 -11   2  19       18.61      141.43     95.12 o 
 -10   2  19        6.16      -10.78     49.53 o 
  -9   2  19       28.47       74.19     51.60 o 
  -8   2  19       59.86      123.25     50.87 o 
  -7   2  19      260.93      302.35     54.69 o 
  -6   2  19      127.84      144.01     53.21 o 
  -5   2  19        1.34      -31.13     32.59 o 
  -4   2  19      400.61      305.12     50.58 o 
  -3   2  19      253.65      181.35     43.26 o 
  -2   2  19      224.18      225.45     44.26 o 
  -1   2  19      430.43      510.67     63.61 o 
   0   2  19       27.40       15.20     38.02 o 
   1   2  19        5.81       33.63     28.71 o 
   2   2  19       81.52       96.33     35.10 o 
   3   2  19        7.38      -15.85     29.27 o 
   4   2  19      478.79      406.93    123.39 o 
   5   2  19        3.73       42.67     48.41 o 
   6   2  19      126.79      112.40     57.59 o 
   7   2  19        9.09       46.99     58.38 o 
   8   2  19       20.05       56.38     74.79 o 
 -11   3  19        2.08       15.20     76.22 o 
 -10   3  19       44.77       78.76     71.82 o 
  -9   3  19        8.45       55.84     63.42 o 
  -8   3  19     2494.39     2644.54    135.77 o 
  -7   3  19     1733.20     1812.77    111.42 o 
  -6   3  19        2.57      -16.47     39.99 o 
  -5   3  19     1116.13     1195.16     89.40 o 
  -4   3  19       10.44       43.23     41.81 o 
  -3   3  19      128.05      108.68     41.76 o 
  -2   3  19     1646.74     1987.26    103.04 o 
  -1   3  19     6874.74     6607.03    185.00 o 
   0   3  19      682.29      779.17     69.52 o 
   1   3  19     1002.00     1100.23     77.55 o 
   2   3  19     1450.65     1499.73    110.70 o 
   3   3  19       64.67       40.13     40.76 o 
   4   3  19      578.27      642.10     84.31 o 
   5   3  19     2621.44     2776.50    184.87 o 
   6   3  19      196.32      271.35     71.54 o 
   7   3  19      178.31      188.99     70.20 o 
 -10   4  19        6.15       57.22     67.59 o 
  -9   4  19       73.06       83.87     67.63 o 
  -8   4  19        2.86       25.14     58.89 o 
  -7   4  19      401.58      372.01    143.39 o 
  -6   4  19      114.74      138.55     52.32 o 
  -5   4  19      342.17      338.90     83.97 o 
  -4   4  19       89.21       92.38     49.00 o 
  -3   4  19      109.07       57.28     39.06 o 
  -2   4  19     1369.08     1526.45     97.33 o 
  -1   4  19       35.19       28.80     35.03 o 
   0   4  19       74.87       13.66     47.86 o 
   1   4  19        0.26      -14.09     36.49 o 
   2   4  19      206.02      167.74     51.48 o 
   3   4  19        5.18       -1.10     42.42 o 
   4   4  19      201.97      202.55     63.11 o 
   5   4  19       65.89      104.20     58.09 o 
   6   4  19      111.32      125.56     65.56 o 
   7   4  19      122.00       58.73     85.47 o 
 -10   5  19      100.93       61.05    171.89 o 
  -9   5  19        4.14      -36.57     64.33 o 
  -8   5  19      954.29     1157.65    174.40 o 
  -7   5  19     1185.16     1167.99    147.82 o 
  -6   5  19       76.46      106.31     54.03 o 
  -5   5  19      484.13      396.91     66.66 o 
  -4   5  19       22.52      -37.90     37.90 o 
  -3   5  19      546.98      564.58     73.08 o 
  -2   5  19     2744.42     2674.60    230.83 o 
  -1   5  19     3276.58     3408.55    166.16 o 
   0   5  19      339.95      196.99    107.82 o 
   1   5  19     1350.22     1282.73    202.15 o 
   2   5  19      989.75      961.94    234.91 o 
   3   5  19       28.26       32.70     49.36 o 
   4   5  19      141.54      107.23     61.67 o 
   5   5  19      514.84      564.30     93.72 o 
  -8   6  19        0.53       47.64     65.59 o 
  -7   6  19       38.35       15.31     66.61 o 
  -6   6  19      142.33      131.45     70.98 o 
  -5   6  19        2.92       47.14     73.75 o 
  -4   6  19        1.73      -23.10     48.54 o 
  -3   6  19        6.58       34.90     45.81 o 
  -2   6  19        5.24      -30.06     53.76 o 
  -1   6  19      279.46      219.59     75.23 o 
   0   6  19      525.69      473.69     92.04 o 
   1   6  19      152.95       54.79     59.47 o 
   2   6  19      272.99      302.32     78.14 o 
   3   6  19       62.63       12.94     52.27 o 
   4   6  19        3.56      -15.02     50.23 o 
  -6   7  19       52.93      -20.88     82.54 o 
  -5   7  19      153.50      120.70     67.31 o 
  -4   7  19       84.98       14.98     61.56 o 
  -3   7  19       10.41      -33.99     59.12 o 
  -2   7  19      217.88      227.56     80.08 o 
  -1   7  19      695.56      802.03    112.26 o 
   0   7  19       89.13       30.21     65.98 o 
   1   7  19       20.77      -52.42     52.42 o 
   2   7  19       76.29      -24.35     54.29 o 
 -12   0  20        5.31      -22.01     94.85 o 
 -11   0  20      148.11       54.24     93.81 o 
 -10   0  20        0.75       -0.26     74.15 o 
  -9   0  20     1268.30      868.61    152.76 o 
  -8   0  20     2055.19     1921.28    215.78 o 
  -7   0  20      269.26      108.70     61.21 o 
  -6   0  20      650.00      658.54     93.26 o 
  -5   0  20       96.79       88.62     73.63 o 
  -4   0  20     4483.23     4560.36    195.80 o 
  -3   0  20     1082.53      900.52    106.38 o 
  -2   0  20     4681.24     4457.82    188.12 o 
  -1   0  20     6599.99     6358.30    352.95 o 
   0   0  20     2360.22     2051.13    199.66 o 
   1   0  20     3475.40     3822.69    264.65 o 
   2   0  20     1611.28     1452.67    179.49 o 
   3   0  20       94.75       34.85     79.92 o 
   4   0  20     5726.45     6839.64    401.42 o 
   5   0  20    12541.90    12031.73    427.69 o 
   6   0  20     1209.05     1190.90    229.53 o 
   7   0  20      884.60      830.36    194.95 o 
   8   0  20      903.30      773.24    208.57 o 
 -12   1  20       91.87      -10.63     79.75 o 
 -11   1  20      111.77      179.43     70.35 o 
 -10   1  20       61.09       36.66     52.55 o 
  -9   1  20      347.93      419.21     72.72 o 
  -8   1  20      377.12      464.79     71.76 o 
  -7   1  20      262.18      294.27     62.02 o 
  -6   1  20      391.04      422.13     73.50 o 
  -5   1  20     2169.93     2178.42    121.51 o 
  -4   1  20     1197.70     1132.21     90.81 o 
  -3   1  20       10.29        9.81     34.84 o 
  -2   1  20      210.57      143.79     45.96 o 
  -1   1  20      338.40      350.04     65.27 o 
   0   1  20      426.11      519.16     88.43 o 
   1   1  20      161.41      146.86     39.91 o 
   2   1  20     1874.06     1938.46    215.91 o 
   3   1  20     1919.36     1974.41    101.43 o 
   4   1  20      438.83      450.36     60.81 o 
   5   1  20      594.86      735.67     91.44 o 
   6   1  20     2512.47     2716.41    158.26 o 
   7   1  20      730.45      505.75    171.23 o 
 -11   2  20      564.13      779.89    138.75 o 
 -10   2  20     1266.89     1328.46    117.09 o 
  -9   2  20      189.11      238.63     64.35 o 
  -8   2  20     3077.69     3601.50    165.40 o 
  -7   2  20     1785.75     1846.79    166.19 o 
  -6   2  20      380.37      430.43     71.31 o 
  -5   2  20      409.23      296.31    113.81 o 
  -4   2  20      279.83      218.76     51.62 o 
  -3   2  20     2772.97     2789.79    204.43 o 
  -2   2  20    13064.38    12933.38    287.39 o 
  -1   2  20     6009.91     5914.36    170.64 o 
   0   2  20      887.53      867.61     91.18 o 
   1   2  20     3962.68     4085.86    133.22 o 
   2   2  20      160.17      114.55     36.02 o 
   3   2  20       17.47        3.26     37.94 o 
   4   2  20      233.01      255.29     59.78 o 
   5   2  20      651.20      710.06     97.84 o 
   6   2  20       63.06        5.90     54.25 o 
   7   2  20       12.78       96.28     63.53 o 
 -11   3  20       21.65      100.88     86.10 o 
 -10   3  20        9.10       72.62     70.57 o 
  -9   3  20      482.68      369.69    106.96 o 
  -8   3  20       91.94       12.88     44.02 o 
  -7   3  20       20.19       -1.94     40.85 o 
  -6   3  20      130.75      159.99     60.30 o 
  -5   3  20      161.29      166.37     50.29 o 
  -4   3  20      773.77      774.58     77.27 o 
  -3   3  20       18.39        5.23     36.28 o 
  -2   3  20      271.15      298.46     50.95 o 
  -1   3  20     2081.99     2129.84    107.36 o 
   0   3  20      824.58     1038.04    115.28 o 
   1   3  20      333.18      348.23     71.14 o 
   2   3  20     3221.58     3242.12    148.02 o 
   3   3  20     1106.29     1092.28     98.66 o 
   4   3  20      749.30      701.82     87.98 o 
   5   3  20       72.32      151.88     60.33 o 
   6   3  20      414.37      360.31     76.34 o 
   7   3  20      287.45      295.37     76.38 o 
 -10   4  20        0.84       -1.68     99.78 o 
  -9   4  20      440.24      487.02     90.24 o 
  -8   4  20      570.53      638.47    104.46 o 
  -7   4  20       18.72      -41.51     41.51 o 
  -6   4  20      580.30      721.80    120.76 o 
  -5   4  20       39.70      116.79     50.80 o 
  -4   4  20     1927.91     1954.87    121.57 o 
  -3   4  20       32.05       41.19     41.90 o 
  -2   4  20     1406.02     1398.00     95.47 o 
  -1   4  20     3480.01     3611.18    138.78 o 
   0   4  20     1375.98     1467.57     94.86 o 
   1   4  20     2079.63     1944.36    128.00 o 
   2   4  20      618.74      573.65    102.23 o 
   3   4  20        4.97       21.67     43.76 o 
   4   4  20     3077.60     3229.57    165.64 o 
   5   4  20     3180.21     3518.95    178.34 o 
   6   4  20      182.62      133.10     96.10 o 
  -9   5  20       10.96       40.58     68.85 o 
  -8   5  20      207.27      342.03     88.55 o 
  -7   5  20      236.46      220.36     81.90 o 
  -6   5  20       69.77       36.89     49.90 o 
  -5   5  20     1209.59     1200.34    102.26 o 
  -4   5  20       92.49      175.95     53.96 o 
  -3   5  20       29.76       48.37     55.74 o 
  -2   5  20       50.26      114.48     51.06 o 
  -1   5  20       83.73       12.42     56.03 o 
   0   5  20       12.64      -27.44    101.67 o 
   1   5  20       19.37       34.14     49.79 o 
   2   5  20       78.41       -5.26    153.81 o 
   3   5  20      580.73      681.77     90.99 o 
   4   5  20      310.33      366.70     76.76 o 
   5   5  20      163.91       95.39     63.93 o 
  -8   6  20      595.58      631.37    130.28 o 
  -7   6  20      782.41      988.81    124.87 o 
  -6   6  20      169.51      204.43     76.24 o 
  -5   6  20       34.84      -26.51     52.80 o 
  -4   6  20        2.26       17.17     51.63 o 
  -3   6  20      327.28      418.99     73.64 o 
  -2   6  20     2489.92     2472.91    169.04 o 
  -1   6  20      980.39      970.13    114.76 o 
   0   6  20       90.57       62.59     68.30 o 
   1   6  20      594.96      700.23    105.99 o 
   2   6  20       68.20       49.15     59.94 o 
   3   6  20       40.70       49.06     66.53 o 
   4   6  20        6.36        1.31     93.54 o 
  -6   7  20       36.98       28.80     82.56 o 
  -5   7  20      110.12      179.16     95.49 o 
  -4   7  20      169.43      210.50     76.95 o 
  -3   7  20      234.02      159.54     82.95 o 
  -2   7  20       39.21      170.58     85.81 o 
  -1   7  20      754.67      921.18    228.36 o 
   0   7  20      284.32      211.52     79.80 o 
   1   7  20       11.40       73.59     62.60 o 
 -11   1  21      890.83      962.73    108.64 o 
 -10   1  21      254.61      151.85     60.34 o 
  -9   1  21      594.71      572.33     83.48 o 
  -8   1  21      539.64      497.17     75.34 o 
  -7   1  21      243.60      256.47     85.49 o 
  -6   1  21      711.71      825.13     87.44 o 
  -5   1  21     3653.55     3768.75    215.43 o 
  -4   1  21     2189.64     2085.31    193.83 o 
  -3   1  21      574.32      503.32     68.13 o 
  -2   1  21     5925.75     6167.60    237.91 o 
  -1   1  21      844.91      752.21     97.63 o 
   0   1  21       41.40       45.65     30.76 o 
   1   1  21      483.49      435.82     60.51 o 
   2   1  21     1496.32     1653.01    104.74 o 
   3   1  21        0.20       20.57     58.30 o 
   4   1  21     2221.36     2507.44    142.11 o 
   5   1  21      755.85      766.72    101.29 o 
   6   1  21        0.28       31.94     64.89 o 
   7   1  21        2.93       -8.71     69.88 o 
 -11   2  21        6.08      116.51     87.12 o 
 -10   2  21        2.82       71.02     84.30 o 
  -9   2  21       74.18      101.87     58.07 o 
  -8   2  21       13.31      -18.34     46.82 o 
  -7   2  21       53.67       25.79     46.53 o 
  -6   2  21       53.49       -0.13     43.45 o 
  -5   2  21      150.01      117.12     52.95 o 
  -4   2  21      201.23      173.29     51.85 o 
  -3   2  21      511.15      564.01     66.25 o 
  -2   2  21      333.15      440.50     60.84 o 
  -1   2  21        0.41       58.85     36.81 o 
   0   2  21       14.33       11.62     29.25 o 
   1   2  21       87.34       61.46     32.36 o 
   2   2  21        0.02       14.36     34.21 o 
   3   2  21       65.23       72.57     69.73 o 
   4   2  21      206.80      148.16     54.40 o 
   5   2  21        4.68       22.35     52.76 o 
   6   2  21       53.70      115.69     63.76 o 
   7   2  21      102.22       72.24     70.36 o 
 -11   3  21      384.02      237.13    198.35 o 
 -10   3  21       53.17      126.72    145.56 o 
  -9   3  21      465.85      360.73     77.53 o 
  -8   3  21      142.04       89.37     56.13 o 
  -7   3  21       69.44      -36.12     45.05 o 
  -6   3  21        4.33      -18.63     40.74 o 
  -5   3  21     3388.92     3584.72    184.12 o 
  -4   3  21      662.76      606.99     70.99 o 
  -3   3  21       85.78      187.12     48.22 o 
  -2   3  21      956.64      961.22     80.37 o 
  -1   3  21      459.40      453.45     60.05 o 
   0   3  21        2.95      -34.70     34.70 o 
   1   3  21     1927.24     1967.04    166.44 o 
   2   3  21     1499.24     1575.51    132.67 o 
   3   3  21       68.09       89.41     51.47 o 
   4   3  21     2169.55     2349.16    145.14 o 
   5   3  21      400.47      470.60     86.13 o 
   6   3  21       64.75      108.08     69.25 o 
 -10   4  21       59.19      308.93    183.68 o 
  -9   4  21       10.71       23.77    139.92 o 
  -8   4  21      195.00      252.28     81.05 o 
  -7   4  21       50.86       87.23     54.73 o 
  -6   4  21      123.36       92.47     57.18 o 
  -5   4  21       76.37       72.18     48.99 o 
  -4   4  21        0.07       26.58     42.96 o 
  -3   4  21       14.23       -0.07     40.50 o 
  -2   4  21      158.03      100.72     45.95 o 
  -1   4  21       63.63      117.88     51.64 o 
   0   4  21        0.05       48.26     42.38 o 
   1   4  21       23.85       54.48     68.65 o 
   2   4  21       73.50      111.47     65.38 o 
   3   4  21      184.81      130.55     80.77 o 
   4   4  21       50.26      101.41     61.38 o 
   5   4  21      252.75      207.49     74.31 o 
  -9   5  21       74.41      113.57    110.18 o 
  -8   5  21      140.52      214.47     85.09 o 
  -7   5  21      123.47      170.70     75.03 o 
  -6   5  21      296.72      292.17     66.82 o 
  -5   5  21     1480.07     1483.61    113.45 o 
  -4   5  21      850.13      876.38    246.40 o 
  -3   5  21      256.29      157.41     57.41 o 
  -2   5  21     2422.99     2409.04    161.37 o 
  -1   5  21      818.43      906.19    108.42 o 
   0   5  21       54.81      -39.77     52.15 o 
   1   5  21      246.43      206.33     64.24 o 
   2   5  21      652.51      887.58    195.08 o 
   3   5  21        2.55      -18.88     49.36 o 
   4   5  21      434.55      444.34     90.60 o 
  -7   6  21        0.66      -41.32     67.78 o 
  -6   6  21       49.99       -7.11     64.58 o 
  -5   6  21        5.53       12.56     53.31 o 
  -4   6  21      100.37       68.85     54.84 o 
  -3   6  21       31.75       52.76     50.61 o 
  -2   6  21      314.81      323.75     84.21 o 
  -1   6  21      264.63      218.66     96.95 o 
   0   6  21       14.70       44.17     61.57 o 
   1   6  21      155.12       95.98     62.98 o 
   2   6  21       29.39      -38.84     53.68 o 
   3   6  21        0.22       44.54    122.63 o 
  -5   7  21        2.10        5.20     77.70 o 
  -4   7  21       87.18       66.29     92.76 o 
  -3   7  21       52.49       -6.16     71.52 o 
  -2   7  21      296.66      265.98     87.25 o 
  -1   7  21      227.80       35.64     97.47 o 
   0   7  21      121.34      148.57     99.83 o 
 -11   0  22      286.45      305.52    121.84 o 
 -10   0  22      128.24      255.74    118.44 o 
  -9   0  22      132.79      121.32     94.07 o 
  -8   0  22       47.34      157.48    100.09 o 
  -7   0  22      432.17      409.02    118.70 o 
  -6   0  22      179.19      127.34     77.82 o 
  -5   0  22     3464.05     3389.82    259.40 o 
  -4   0  22     2284.69     2238.74    220.89 o 
  -3   0  22      135.07      164.29     78.61 o 
  -2   0  22       97.23      186.04     86.47 o 
  -1   0  22        8.76      -18.34     61.31 o 
   0   0  22     3842.50     4503.17    301.07 o 
   1   0  22     9183.11     9774.59    487.10 o 
   2   0  22     1663.83     2004.49    219.05 o 
   3   0  22      330.84      315.74    122.89 o 
   4   0  22     4203.97     3691.93    300.80 o 
 -11   1  22       23.82        8.42     68.30 o 
 -10   1  22        2.90      -61.76     77.40 o 
  -9   1  22      256.44      296.30    110.54 o 
  -8   1  22      273.85      245.43     90.87 o 
  -7   1  22       25.37       32.23     48.23 o 
  -6   1  22      658.65      648.91     81.92 o 
  -5   1  22     1018.55     1010.79     93.10 o 
  -4   1  22      313.89      259.00     64.20 o 
  -3   1  22      443.06      388.99     66.29 o 
  -2   1  22      479.38      476.48     77.73 o 
  -1   1  22     1554.93     1642.26    142.54 o 
   0   1  22      435.39      494.07     87.35 o 
   1   1  22      447.29      472.24     86.25 o 
   2   1  22     2100.53     2146.03    160.59 o 
   3   1  22      662.79      845.86    119.33 o 
   4   1  22      146.14        9.96    107.17 o 
   5   1  22     1218.95     1424.11    230.32 o 
 -11   2  22      766.63      797.46    137.75 o 
 -10   2  22      127.64      184.24     70.71 o 
  -9   2  22       44.32       83.70     53.41 o 
  -8   2  22       27.55       11.24     48.79 o 
  -7   2  22      156.65      122.37     57.48 o 
  -6   2  22     2410.82     2374.46    140.22 o 
  -5   2  22     3982.83     4395.43    177.34 o 
  -4   2  22      502.62      530.55     72.73 o 
  -3   2  22     3930.03     4253.69    250.31 o 
  -2   2  22     2603.77     2596.84    134.04 o 
  -1   2  22       27.48      -12.78     35.35 o 
   0   2  22       46.62        1.76     35.54 o 
   1   2  22      368.30      335.55     58.75 o 
   2   2  22     1024.89     1065.94    229.93 o 
   3   2  22       75.50      124.01     47.69 o 
   4   2  22      255.79      206.92     59.68 o 
   5   2  22      164.41      137.43     61.36 o 
   6   2  22       49.17       86.15     62.38 o 
 -10   3  22      101.26       65.95    152.11 o 
  -9   3  22       87.30       86.37     96.82 o 
  -8   3  22      311.62      264.10     73.98 o 
  -7   3  22      278.00      378.02     76.74 o 
  -6   3  22       30.30       38.24     49.99 o 
  -5   3  22     1754.60     1727.61    212.31 o 
  -4   3  22      620.43      681.13    114.23 o 
  -3   3  22       70.35       95.12     44.89 o 
  -2   3  22     1146.44     1116.92    115.47 o 
  -1   3  22      874.42      936.44     81.05 o 
   0   3  22      284.87      227.22     46.67 o 
   1   3  22      148.99      199.50     47.57 o 
   2   3  22       54.27       61.10     44.83 o 
   3   3  22      428.99      333.11     77.55 o 
   4   3  22        5.57        6.53     67.50 o 
   5   3  22       39.23       57.48     58.26 o 
   6   3  22      646.02      626.52     98.37 o 
  -9   4  22      148.84      172.55     96.30 o 
  -8   4  22       44.59       51.93     58.68 o 
  -7   4  22      330.05      291.04     69.54 o 
  -6   4  22      211.68      134.10     89.32 o 
  -5   4  22     2775.62     2951.80    145.09 o 
  -4   4  22     1427.04     1680.28    112.28 o 
  -3   4  22      125.42       99.69     47.91 o 
  -2   4  22        8.53      -11.94     41.44 o 
  -1   4  22      237.34      156.01     55.98 o 
   0   4  22     2602.81     2408.27    192.85 o 
   1   4  22     5186.74     5078.82    244.96 o 
   2   4  22     1204.10     1377.93    114.88 o 
   3   4  22      443.49      369.84     75.43 o 
   4   4  22     2406.88     2273.82    213.87 o 
   5   4  22      433.22      461.04     91.05 o 
  -8   5  22      246.11      230.52    130.48 o 
  -7   5  22        1.00      -36.06     67.15 o 
  -6   5  22      183.02      212.93     66.91 o 
  -5   5  22        9.38       82.16     53.16 o 
  -4   5  22       21.11       53.59     50.10 o 
  -3   5  22       38.42      -19.41     47.88 o 
  -2   5  22       85.84      163.52     55.75 o 
  -1   5  22      230.65      249.36     76.29 o 
   0   5  22      132.79       73.11     82.80 o 
   1   5  22       59.65       49.43     56.51 o 
   2   5  22      860.42      980.41    109.94 o 
   3   5  22      479.60      481.57     89.95 o 
   4   5  22        0.42       34.08     67.21 o 
  -7   6  22       68.44      219.08    124.46 o 
  -6   6  22      891.98      889.57    164.77 o 
  -5   6  22      808.32      706.28     91.09 o 
  -4   6  22       89.62      159.75     82.53 o 
  -3   6  22      232.35      269.78     69.48 o 
  -2   6  22      238.16      184.60     74.79 o 
  -1   6  22       44.10       94.29     66.19 o 
   0   6  22        0.03       -8.38     73.63 o 
   1   6  22      104.08       35.89     62.62 o 
  -2   7  22      339.76      163.50    105.33 o 
 -11   1  23       50.15       27.30     71.35 o 
 -10   1  23        5.70       81.50     71.57 o 
  -9   1  23      445.53      537.32    115.16 o 
  -8   1  23      893.85      981.19    122.75 o 
  -7   1  23        4.15      -22.21     43.79 o 
  -6   1  23     1824.14     1899.40    151.32 o 
  -5   1  23     1670.26     1545.53    111.85 o 
  -4   1  23       81.54       63.90     45.71 o 
  -3   1  23        5.58      -13.03     41.16 o 
  -2   1  23     1128.34     1481.57    105.09 o 
  -1   1  23      157.15      103.26     62.89 o 
   0   1  23     1914.12     2107.33    156.20 o 
   1   1  23     3125.00     3143.82    189.11 o 
   2   1  23      591.61      742.56    141.10 o 
   3   1  23       18.87       -7.98     59.56 o 
   4   1  23      147.05      180.54    132.32 o 
   5   1  23      165.59       10.74    121.58 o 
 -10   2  23       77.70      115.88     68.57 o 
  -9   2  23       34.96        4.84     57.32 o 
  -8   2  23       36.90      -12.70     54.63 o 
  -7   2  23      221.49      171.50     57.87 o 
  -6   2  23       83.11       44.61     47.45 o 
  -5   2  23        0.21       54.09     49.42 o 
  -4   2  23       11.38       66.16     45.09 o 
  -3   2  23      225.93      172.39     74.73 o 
  -2   2  23       20.41       36.46     49.85 o 
  -1   2  23       31.36       -9.85     71.80 o 
   0   2  23        7.09      -34.51     34.51 o 
   1   2  23       75.16       39.38     42.85 o 
   2   2  23      256.44      181.34     52.53 o 
   3   2  23        7.58       11.24     56.84 o 
   4   2  23        8.99       37.09     69.94 o 
   5   2  23       13.17      110.96    139.66 o 
   6   2  23        4.98       -3.61     61.96 o 
 -10   3  23        5.87      124.46    171.89 o 
  -9   3  23      168.58      122.38     65.41 o 
  -8   3  23      542.96      440.60     85.36 o 
  -7   3  23       54.68        5.37     49.02 o 
  -6   3  23     1282.15     1383.44    120.73 o 
  -5   3  23     2265.84     2094.27    137.53 o 
  -4   3  23      553.73      536.54    163.58 o 
  -3   3  23      278.37      186.43     57.50 o 
  -2   3  23      635.75      622.88     75.73 o 
  -1   3  23      183.90      191.39     50.86 o 
   0   3  23     2473.24     2309.34    205.43 o 
   1   3  23     4047.11     4159.05    219.34 o 
   2   3  23      903.21      928.11     96.60 o 
   3   3  23       88.35       97.86     59.07 o 
   4   3  23       51.96       82.92     58.07 o 
   5   3  23       21.82      -28.66     60.15 o 
  -9   4  23        1.76       25.94    150.66 o 
  -8   4  23        0.50      -13.62     59.68 o 
  -7   4  23        3.32      -55.36     55.36 o 
  -6   4  23        0.74       47.16     57.07 o 
  -5   4  23      107.29       61.56     54.54 o 
  -4   4  23        9.87       -1.44     46.92 o 
  -3   4  23       66.79      115.15     52.41 o 
  -2   4  23        1.82        4.32     44.98 o 
  -1   4  23        0.65      -13.90     41.56 o 
   0   4  23       93.19      127.08     84.37 o 
   1   4  23       16.56       52.19     46.34 o 
   2   4  23      215.00      220.58     63.72 o 
   3   4  23       90.26      148.06     63.35 o 
   4   4  23       52.73       84.72     63.05 o 
  -8   5  23      155.34       -3.41    142.54 o 
  -7   5  23        3.59      -67.39     67.39 o 
  -6   5  23      987.18     1036.35    104.57 o 
  -5   5  23      813.40      770.88     91.84 o 
  -4   5  23      128.52      106.15     56.62 o 
  -3   5  23        2.43      -15.81     49.48 o 
  -2   5  23       92.34       64.14     53.71 o 
  -1   5  23       34.36       20.25     64.07 o 
   0   5  23      431.44      429.98    109.79 o 
   1   5  23      660.49      657.51     96.38 o 
   2   5  23      112.76      180.73     66.25 o 
   3   5  23        0.18      -19.18     57.60 o 
  -6   6  23        2.95      -60.89     72.97 o 
  -5   6  23      120.50      179.01     69.42 o 
  -4   6  23       11.58      -30.66     55.52 o 
  -3   6  23       80.85       -4.98     69.01 o 
  -2   6  23      100.53      121.08     75.63 o 
  -1   6  23        0.01      -64.59     64.59 o 
   0   6  23       11.57       13.10     84.37 o 
   1   6  23        2.34       60.79    122.63 o 
 -10   0  24        3.46      138.09    101.14 o 
  -9   0  24     1330.52     1348.12    204.38 o 
  -8   0  24      973.27     1322.97    199.93 o 
  -7   0  24       73.70      -26.73     77.56 o 
  -6   0  24      272.41      279.06    102.45 o 
  -5   0  24       34.14      137.83     84.90 o 
  -4   0  24     1009.69      983.38    172.94 o 
  -3   0  24     3188.32     3548.87    279.06 o 
  -2   0  24     5396.45     5827.44    368.41 o 
  -1   0  24      162.15      293.47    114.77 o 
   0   0  24     6314.53     6564.26    396.71 o 
   1   0  24     4011.15     3770.80    291.37 o 
   2   0  24      163.90      128.13    100.36 o 
   3   0  24       57.93       12.32    112.67 o 
   4   0  24       10.33      173.98    119.75 o 
 -10   1  24      133.87       64.18    100.36 o 
  -9   1  24       73.89      131.24     68.37 o 
  -8   1  24      126.40      112.40     66.95 o 
  -7   1  24        0.79      -33.88     48.78 o 
  -6   1  24       26.63       38.13     48.44 o 
  -5   1  24      233.99      137.65     62.00 o 
  -4   1  24        9.69        8.64     51.77 o 
  -3   1  24       11.52       32.65     56.40 o 
  -2   1  24      610.36      695.36    137.30 o 
  -1   1  24      557.39      675.18    108.61 o 
   0   1  24        0.19       -6.58     55.30 o 
   1   1  24     1547.82     1675.49    239.75 o 
   2   1  24     1136.14     1075.60    131.41 o 
   3   1  24      610.37      426.84    158.53 o 
   4   1  24      154.06      162.19    134.42 o 
   5   1  24      798.78      870.71    216.43 o 
 -10   2  24      148.23        3.88    111.88 o 
  -9   2  24      716.46      659.88    184.99 o 
  -8   2  24      349.69      231.66     73.38 o 
  -7   2  24      535.67      606.62     95.06 o 
  -6   2  24     1713.15     1577.23    123.82 o 
  -5   2  24       18.11       32.89     48.81 o 
  -4   2  24       86.69       45.38     51.54 o 
  -3   2  24        4.15       -4.47     40.29 o 
  -2   2  24      746.39      886.90     93.02 o 
  -1   2  24      492.12      436.81     87.93 o 
   0   2  24        4.37      -35.36     66.95 o 
   1   2  24       64.66       71.96     47.55 o 
   2   2  24       10.82       30.80     57.54 o 
   3   2  24      381.33      509.78    102.19 o 
   4   2  24     2445.75     2520.42    312.07 o 
   5   2  24      458.42      917.09    219.84 o 
  -9   3  24       25.62       59.82     69.20 o 
  -8   3  24      133.78       52.77     61.35 o 
  -7   3  24        2.41        7.48     51.91 o 
  -6   3  24      828.32      996.81    111.03 o 
  -5   3  24      907.51      961.10    152.92 o 
  -4   3  24      622.72      572.78    162.74 o 
  -3   3  24        5.01       -5.16     48.97 o 
  -2   3  24        9.16      -26.10     47.25 o 
  -1   3  24       81.59      105.46     52.89 o 
   0   3  24       27.82       57.64     47.94 o 
   1   3  24       53.42       49.76     57.57 o 
   2   3  24      481.24      451.04     97.86 o 
   3   3  24      237.02      283.57     87.72 o 
   4   3  24       18.04       23.70     66.56 o 
  -8   4  24      321.08      556.68     98.62 o 
  -7   4  24       24.11        3.54     59.87 o 
  -6   4  24      269.88      134.65     69.90 o 
  -5   4  24      275.90      261.59     74.75 o 
  -4   4  24      530.36      672.11     93.32 o 
  -3   4  24     2024.08     1882.03    120.54 o 
  -2   4  24     1528.39     1472.29    107.70 o 
  -1   4  24       21.89       33.66     50.86 o 
   0   4  24     2504.94     2377.98    149.97 o 
   1   4  24     1819.25     1784.67    130.99 o 
   2   4  24       23.31       33.94     67.23 o 
   3   4  24      180.44      235.44     72.65 o 
  -7   5  24        0.58       33.39     70.62 o 
  -6   5  24       18.84       19.24     58.48 o 
  -5   5  24       33.82       52.22     69.46 o 
  -4   5  24       67.57      -40.16     51.46 o 
  -3   5  24       27.51      115.33     55.34 o 
  -2   5  24      361.52      222.41     76.23 o 
  -1   5  24      314.41      203.03     75.50 o 
   0   5  24       17.70       43.77     56.06 o 
   1   5  24      620.22      665.50    120.87 o 
   2   5  24      540.52      400.04     90.66 o 
  -4   6  24       12.72       -1.56     87.52 o 
  -3   6  24       79.21      104.98     79.87 o 
  -2   6  24      245.27      151.38     91.18 o 
  -1   6  24       89.78       69.44    134.68 o 
 -10   1  25      220.85      260.72    121.84 o 
  -9   1  25      790.80      906.99    143.33 o 
  -8   1  25      169.83      156.19     69.20 o 
  -7   1  25       53.42       64.31     58.93 o 
  -6   1  25       34.07       76.70    138.87 o 
  -5   1  25       71.56      137.02     63.87 o 
  -4   1  25      333.16      552.17    195.47 o 
  -3   1  25     2366.55     2465.47    207.65 o 
  -2   1  25     1526.87     1582.62    243.81 o 
  -1   1  25      120.16      132.97    132.72 o 
   0   1  25      307.17      399.38     91.26 o 
   1   1  25      110.94      115.21     95.38 o 
   2   1  25       36.59      -11.29     94.85 o 
   3   1  25      954.93      747.30    191.28 o 
   4   1  25     1135.02     1161.56    231.63 o 
  -9   2  25        2.05      -44.50     86.86 o 
  -8   2  25        7.58       10.64     60.06 o 
  -7   2  25        4.10      -17.37     55.40 o 
  -6   2  25       27.33       31.13     56.09 o 
  -5   2  25        2.07       13.26     70.00 o 
  -4   2  25       31.56      -43.37     43.37 o 
  -3   2  25       91.71       78.13     50.44 o 
  -2   2  25       18.81       68.67     53.05 o 
  -1   2  25        4.06      114.50     66.26 o 
   0   2  25        0.32        4.66     64.85 o 
   1   2  25       22.59      -45.05     59.43 o 
   2   2  25       65.03      171.10    129.70 o 
   3   2  25       34.55       36.68    121.84 o 
   4   2  25       47.72      454.88    179.49 o 
  -9   3  25      643.04      537.45    130.95 o 
  -8   3  25      389.99      421.32     92.58 o 
  -7   3  25       10.86       21.61     59.32 o 
  -6   3  25       10.45       17.65     56.67 o 
  -5   3  25      218.71      284.58     74.64 o 
  -4   3  25      407.42      367.89     79.24 o 
  -3   3  25     2824.03     2945.94    159.35 o 
  -2   3  25      968.44     1023.11    103.51 o 
  -1   3  25       14.78      -38.27     55.68 o 
   0   3  25      528.19      455.27     70.99 o 
   1   3  25       87.76      109.47     71.45 o 
   2   3  25       73.49       83.75     83.98 o 
   3   3  25      369.62      302.70     92.46 o 
  -8   4  25       47.73       94.62     95.58 o 
  -7   4  25        0.03       27.02     64.24 o 
  -6   4  25       26.51      -41.14     54.34 o 
  -5   4  25       15.18       23.32     57.50 o 
  -4   4  25      127.37       42.78     60.25 o 
  -3   4  25       21.81       79.74     56.79 o 
  -2   4  25      109.88       86.92     59.45 o 
  -1   4  25       51.13       80.79    156.17 o 
   0   4  25        0.83       91.14     71.48 o 
   1   4  25       42.78       51.09     70.74 o 
   2   4  25       48.60       78.08     72.56 o 
  -6   5  25        9.49      -16.84     65.08 o 
  -5   5  25        1.26       96.57     69.13 o 
  -4   5  25       14.95      -25.53     56.01 o 
  -3   5  25      403.18      499.85     80.43 o 
  -2   5  25      460.19      490.00    105.73 o 
  -1   5  25        5.62      -19.69     66.75 o 
   0   5  25        1.99      -64.20     64.20 o 
   1   5  25        0.00      -12.43     66.71 o 
  -9   0  26      163.04       29.08    100.62 o 
  -8   0  26       37.86       53.72     93.28 o 
  -7   0  26      194.66      245.78    126.56 o 
  -6   0  26      384.54      139.66     99.05 o 
  -5   0  26      167.14       91.71    103.50 o 
  -4   0  26     1015.34     1355.19    204.38 o 
  -3   0  26     4995.96     5437.29    373.91 o 
  -2   0  26      303.53      207.52    104.02 o 
  -1   0  26      450.14      467.45    137.56 o 
   0   0  26      268.78      547.89    150.93 o 
   1   0  26        6.52       12.84    102.71 o 
   2   0  26      194.64      285.08    129.44 o 
   3   0  26      306.78      464.83    173.72 o 
  -9   1  26      154.51      118.15     80.29 o 
  -8   1  26      192.01      181.42     77.37 o 
  -7   1  26       19.70       57.20     80.70 o 
  -6   1  26      412.78      372.52     90.30 o 
  -5   1  26      101.44      129.05     72.35 o 
  -4   1  26        9.40      -20.06    101.53 o 
  -3   1  26       27.93      107.33     69.19 o 
  -2   1  26      702.42     1017.37    130.90 o 
  -1   1  26      500.73      601.82    107.20 o 
   0   1  26       32.80       82.18     67.19 o 
   1   1  26      384.11      347.72     93.08 o 
   2   1  26      475.80      637.73    118.85 o 
   3   1  26      242.06      228.49    142.28 o 
   4   1  26       76.29      -65.24    139.40 o 
  -9   2  26      207.94       72.06    108.74 o 
  -8   2  26        6.86       77.01     72.33 o 
  -7   2  26       70.78       67.68     66.79 o 
  -6   2  26      347.95      419.70    111.10 o 
  -5   2  26      369.85      330.67    158.53 o 
  -4   2  26       62.86      -16.40     60.93 o 
  -3   2  26      939.38      904.35    126.24 o 
  -2   2  26      592.72      458.94     97.49 o 
  -1   2  26      532.82      710.37    123.54 o 
   0   2  26     1790.84     1560.86    159.31 o 
   1   2  26      912.39     1237.36    147.81 o 
   2   2  26       87.69       78.35    124.20 o 
   3   2  26     2337.39     2700.17    325.17 o 
  -8   3  26       24.81       97.33    134.16 o 
  -7   3  26       84.38       25.84     75.49 o 
  -6   3  26      157.35      210.86     93.77 o 
  -5   3  26       10.14        7.11     56.50 o 
  -4   3  26       17.00        2.80     56.72 o 
  -3   3  26        0.05       81.17     58.47 o 
  -2   3  26       69.62       60.86     55.49 o 
  -1   3  26      101.44       69.74     72.62 o 
   0   3  26        5.03       19.08     60.27 o 
   1   3  26      279.31      244.10     87.78 o 
   2   3  26      396.98      508.73    241.72 o 
   3   3  26      124.34      116.60    102.45 o 
  -7   4  26      207.99      169.43     97.80 o 
  -6   4  26      442.60      570.60    132.02 o 
  -5   4  26        6.04        7.75     56.17 o 
  -4   4  26     1062.58     1012.92    113.85 o 
  -3   4  26     1983.35     1917.10    170.08 o 
  -2   4  26      390.50      425.39     85.57 o 
  -1   4  26      104.18       53.19    126.03 o 
   0   4  26      175.90       79.02     71.31 o 
   1   4  26        6.56      -43.23     79.92 o 
  -4   5  26       18.83       30.59     67.49 o 
  -3   5  26      263.82      233.98     77.83 o 
  -2   5  26      421.75      566.37    122.32 o 
  -1   5  26      169.94      128.92    135.99 o 
  -8   1  27        5.48       88.44     76.05 o 
  -7   1  27      299.17      214.33     84.67 o 
  -6   1  27     1646.71     1584.95    160.67 o 
  -5   1  27       39.19      -28.86     97.47 o 
  -4   1  27       46.30       92.12     95.64 o 
  -3   1  27      269.05      259.38     96.29 o 
  -2   1  27        3.17      -15.62     64.91 o 
  -1   1  27      372.07      403.97    100.17 o 
   0   1  27     1301.29     1689.80    164.99 o 
   1   1  27      706.49      702.65    121.34 o 
   2   1  27      259.58      237.44    109.53 o 
   3   1  27      492.30      712.97    193.90 o 
  -8   2  27        9.09      -71.53     96.16 o 
  -7   2  27       14.18      -25.68     63.00 o 
  -6   2  27       70.10      180.27     82.66 o 
  -5   2  27        3.52        3.74     52.94 o 
  -4   2  27       33.33      -28.77     59.61 o 
  -3   2  27       86.96       52.68     66.29 o 
  -2   2  27       63.87      -10.32     64.19 o 
  -1   2  27        0.14       71.00     70.51 o 
   0   2  27        0.01      120.97     79.98 o 
   1   2  27       39.96      110.31    126.03 o 
   2   2  27        1.75        6.29    127.34 o 
  -7   3  27      495.55      511.38    253.25 o 
  -6   3  27      962.61     1141.45    124.17 o 
  -5   3  27      110.61       82.09     66.99 o 
  -4   3  27      355.53      348.28     81.32 o 
  -3   3  27      259.66       93.52     60.10 o 
  -2   3  27       28.53       62.67     62.96 o 
  -1   3  27       87.31       60.80     78.72 o 
   0   3  27      208.68      386.23    177.65 o 
   1   3  27      149.35      164.03    147.00 o 
  -5   4  27       68.95       41.59     62.94 o 
  -4   4  27       25.82       60.49     65.30 o 
  -3   4  27       45.10       87.63     91.86 o 
  -2   4  27        8.42      -31.70     56.35 o 
  -1   4  27        0.00      121.84     87.78 o 
   0   4  27        4.89       60.27     89.61 o 
  -7   0  28     1158.88     1316.41    219.32 o 
  -6   0  28      544.96      592.70    153.55 o 
  -5   0  28      402.26      413.21    147.52 o 
  -4   0  28     1185.53      864.42    190.75 o 
  -3   0  28      193.77      169.27    123.15 o 
  -2   0  28        5.73       15.98     83.06 o 
  -1   0  28      350.91      251.28    121.06 o 
   0   0  28      328.12      346.40    130.49 o 
   1   0  28       62.45       50.57    109.53 o 
   2   0  28      174.20       54.24    124.46 o 
  -7   1  28      102.62      206.08    122.10 o 
  -6   1  28      678.46      600.26    115.07 o 
  -5   1  28      330.10      355.91     95.05 o 
  -4   1  28       75.59       28.01     64.96 o 
  -3   1  28       71.98       61.07     68.04 o 
  -2   1  28      157.46      102.85     97.74 o 
  -1   1  28       86.22      147.64     80.69 o 
   0   1  28       36.08       58.55    141.89 o 
   1   1  28      223.52      392.85    109.74 o 
   2   1  28      418.65      298.97    153.81 o 
  -6   2  28      340.18      377.24    113.72 o 
  -5   2  28      170.18      151.78     83.05 o 
  -4   2  28       65.10      107.99     73.91 o 
  -3   2  28      352.52      361.79     94.80 o 
  -2   2  28       60.47      139.04    104.55 o 
  -1   2  28     1725.22     1743.00    178.57 o 
   0   2  28     2118.20     2500.10    333.30 o 
   1   2  28      198.91      231.11    147.00 o 
  -5   3  28       23.39      -66.14     66.14 o 
  -4   3  28       16.77       96.24     79.42 o 
  -3   3  28       16.13      -25.60     69.26 o 
  -2   3  28      209.85      187.91     91.04 o 
  -1   3  28       60.40       42.97    109.53 o 
  -5   1  29      346.75      294.50     95.45 o 
  -4   1  29      305.91      371.98     97.73 o 
  -3   1  29      513.51      524.04    158.00 o 
  -2   1  29       31.27       64.27     79.00 o 
  -1   1  29     1116.91     1318.41    162.88 o 
   0   1  29      953.93     1225.70    160.33 o 
  -5   2  29       30.16      -88.56     88.56 o 
  -4   2  29        3.14       39.83     97.47 o 
  -3   2  29        4.87       78.55     85.55 o 
  -2   2  29       14.32      -61.31    102.45 o 
  -1   2  29       19.21      -48.74     99.31 o 
  -3   0  30      218.20      313.38    154.33 o 
  -2   0  30       30.04      -10.22    104.29 o 
  -3   1  30       52.44       95.38    126.82 o 
  -2   1  30      101.54      -47.69    101.40 o 
                                                 
